# Supplementary material for: Characterization of genome-wide association study data reveals spatiotemporal heterogeneity of mental disorders
Source: BMC Med Genomics. 2020 Dec 28;13(Suppl 11):192. doi: 10.1186/s12920-020-00832-8 (PMC7771094; doi:10.1186/s12920-020-00832-8)
Supplement: Supplementary file 3 — Additional file 3. Gene lists merged from the statistically significant modules. Each sheet contains the gene list corresponding to the five psychiatric diseases. (A) ADHD: attention deficit hyperactivity disorder; (B) ASD: autism spectrum disorder; (C) BIP: bipolar disorder; (D) MDD: major depressive disorder; (E) SCZ: schizophrenia; FC: frontal cortex region, SM: sensory motor region, SC: sub-cortical region, TP: temporal-parietal cortex region, ST1: stage 1 (prenatal), ST2: stage 2 (after birth to 11 years old), ST3: stage 3 (older than 13 years) [file 12920_2020_832_MOESM3_ESM.xlsx]

## Sheet: ST1-FC
$ADHD
NULL
$ASD
NULL
$BIP
[1] "BACE1" "GGA3" "PACS1" "STAB1" "DHX9" "HNRNPC" "RIN1" "RRAS2" "XRCC5"
$MDD
NULL
$SCZ
[1] "AURKB" "CDC20" "HIST1H3B" "HIST1H4D" "UBE2C" "BCKDK" "CETN3" "SGSM1" "ZNF768" "CREBBP"
[11] "EP300" "LZTR1" "NUDT12" "RAI1" "CASP2" "NDUFA13" "NDUFA2" "NDUFS3" "SAMM50" "SLC25A17"
[21] "BBOX1" "SRCAP" "KIDINS220" "KIF5B" "NTRK3" "RASGRF1" "XPR1" "CEP170" "NNT" "SLAIN2"
[31] "SMAP2" "CAND1" "MDK" "NUDT21" "PLCE1" "SRPK1" "SRPK2" "ECT2" "FANCL" "FANCM"
[41] "KIF23" "PRC1" "GPATCH4" "OAZ1" "PSMB3" "PSMB4" "PSMB5" "ATXN7L2" "E2F4" "MBD1"
[51] "NUP85"

## Sheet: ST1-SC
$ADHD
NULL
$ASD
NULL
$BIP
[1] "ANKS1B" "ERLIN1" "HTR2A" "PKN2" "RBL2" "CLTC" "FGF12" "RABEP1" "SCN1A" "SEC23A" "SRPK2"
$MDD
[1] "ITPR1" "PPP3CA" "RHOC" "RYR2"
$SCZ
[1] "HIST1H2BB" "HIST1H2BO" "HIST1H3I" "HIST1H4C" "TREX2" "HIST1H3G" "HIST1H4L" "HMGA2" "ANKRD37" "HIST1H3F"
[11] "HIST1H4D" "FNDC4" "IQGAP1" "LIMA1" "PIK3C2A" "ADD1" "ATF2" "GFM2" "HMG20A" "NRAS"
[21] "VPS52" "HBP1" "NEUROD1" "TCF4" "ZNF165" "AARSD1" "CRELD2" "HARS" "MARS" "BPTF"
[31] "CREBBP" "DDT" "EP300" "NCOR1"

## Sheet: ST1-SM
$ADHD
NULL
$ASD
NULL
$BIP
[1] "ACVRL1" "BMP2" "ENG" "GREM2" "TGFBR2" "ATF2" "LMAN2L" "WAC" "ZDHHC17"
$MDD
NULL
$SCZ
[1] "HIST1H2AD" "HIST1H2BI" "HIST1H3F" "HIST1H4L" "FAM169A" "HIST1H2BF" "HIST1H2BJ" "HIST1H3D" "DDN" "HIST1H3H"
[11] "WWC1" "HIST1H1E" "HIST1H4F" "KCNA5" "KCNAB1" "CCDC8" "CDC6" "CDK2" "MCM10" "MCM3"
[21] "SNAP23" "STXBP3" "CREBBP" "GATAD2B" "TCF20" "ZNF827"

## Sheet: ST1-TP
$ADHD
NULL
$ASD
[1] "CUL2" "CUL3" "SENP8" "SRPK1"
$BIP
NULL
$MDD
[1] "PLD2" "PSMA2" "PSMA6" "PSMC6"
$SCZ
[1] "ARHGEF4" "HIST1H2AD" "HIST1H3B" "HIST1H4L" "FARSB" "HIST1H1E" "HIST1H2BE" "HIST1H4B" "CCDC94" "MAD1L1"
[11] "NEBL" "XAB2" "CNOT1" "CPOX" "DDX6" "TCF4" "ACACA" "HSPA1L" "NUP50" "UBASH3B"
[21] "NOL9" "APP" "DNAJC19" "NOLC1" "YWHAG"

## Sheet: ST2-FC
$ADHD
NULL
$ASD
NULL
$BIP
[1] "TMEM182" "TUBA1A" "TUBA1B" "TUBB3" "ATF2" "LMAN2L" "USP32" "ZDHHC17"
$MDD
[1] "FHIT" "KAT5" "PRKRA" "UBE2I" "ACVR1B" "HTT" "MTMR10" "SMAD3" "SMAD5"
$SCZ
[1] "LIMD2" "PSMA6" "PSMB3" "PSMB4" "CCR1" "NCOA2" "SETD7" "THRB" "CREBBP" "EAF2" "ELL" "EP300" "ATXN3" "DND1"
[15] "PLRG1" "SF3A3" "SUZ12"

## Sheet: ST2-SC
$ADHD
NULL
$ASD
[1] "ALDH3B1" "ASTN2" "CAPN1" "CUL3" "FBXL12" "HSPA9"
$BIP
[1] "ATXN1" "BCL11B" "CBFA2T3" "GMEB2"
$MDD
[1] "CHMP1A" "CHMP4B" "TTC7A" "UBE2I" "ATP5A1" "ATP5B" "FHIT" "MDH2"
$SCZ
[1] "DDX24" "DDX56" "HIST1H2BG" "HIST1H3E" "NOP56" "HIST1H2AC" "MAX" "PPM1G" "RBM4" "ARHGAP21"
[11] "CCDC47" "RBL2" "TULP3" "ZSCAN23" "CREBBP" "EP300" "NCOA6" "PAXIP1" "ZBTB8B" "ZNF276"
[21] "APP" "C15orf52" "MKRN2" "RBM4B" "THOC1" "ZCCHC8" "QRICH2" "SETD1A" "GLT8D1" "ACTN1"
[31] "AMBRA1" "CUL7" "ISL1" "SMAD3" "PRSS23" "TCF12" "CAD" "MERTK" "SKI" "CLASP2"
[41] "CPEB1" "MAPRE2" "SLC16A7"

## Sheet: ST2-SM
$ADHD
NULL
$ASD
NULL
$BIP
[1] "PPP2CA" "PPP2R2B" "VAC14" "ZNF34" "C1QBP" "ERH" "POLR1C" "PSPH" "CCT4" "MAP1LC3A" "TMEM160"
[12] "TUBA1B" "CCBL1" "CCT8" "TMEM59"
$MDD
[1] "PRKRA" "RABEPK" "THRA" "UBE2I"
$SCZ
[1] "DLGAP2" "NOS1" "SORBS2" "SYNJ1" "CREBBP" "EP300" "LIPE" "NCOR2" "PTRF" "SKI" "CBS" "GPSM1" "SETD1A" "POU3F2"
[15] "SOX11" "HPS5" "INSR" "PTPRG" "CXXC1" "MYC" "NAGA" "PRMT2"

## Sheet: ST2-TP
$ADHD
NULL
$ASD
[1] "HSD17B14" "LATS1" "MAGI3" "RAPGEF2"
$BIP
[1] "CANX" "FUT1" "HSP90B1" "HSPA9" "ST6GAL1" "STAU1"
$MDD
NULL
$SCZ
[1] "HINT1" "PGAM1" "RBX1" "TXN" "EBNA1BP2" "GNL3" "NOP56" "ZMYM5" "FCGRT" "HLA-A" "HLA-B"
[12] "TAP1" "LIMA1" "PIK3C2A" "STON2" "UBXN2A" "APP" "BACE1" "GGA3" "STAB1" "CNNM2" "ISCA1"
[23] "SLC29A1" "TMEM17" "OAZ1" "OAZ3" "PSMB3" "PSMB4" "MAP1A" "TBL1XR1" "THRB" "TWIST2" "CREBBP"
[34] "EP300" "HPS5" "INSR" "PTPRG"

## Sheet: ST3-FC
$ADHD
NULL
$ASD
[1] "CANX" "CUL3" "EPRS" "HLA-F"
$BIP
[1] "INSM1" "TUBA1A" "TUBA1B" "TUBB3" "GLIS2" "GSK3B" "MAPK1" "NUP153" "RXRG" "DDX23" "FAM63A"
[12] "PARP1" "SNRNP200"
$MDD
NULL
$SCZ
[1] "C11orf31" "CEP170" "KIF2A" "RPGRIP1L" "CDH4" "FUS" "ILF3" "SF1" "ECT2" "MT2A" "RIN3"
[12] "ACVR2B" "CREBBP" "EP300" "SMAD7" "ADD1" "AKTIP" "CENPL" "CENPN" "RPA1" "SPTAN1" "RXRA"
[23] "SMAD6" "YPEL1" "CFD" "GABBR1" "GABBR2" "NSF" "MAPK1" "PGAM1" "PPM1A" "RAB11A"

## Sheet: ST3-SC
$ADHD
NULL
$ASD
NULL
$BIP
[1] "CDH2" "CTNNB1" "FGF22" "PRKAR1A" "RSU1" "SPHK2"
$MDD
NULL
$SCZ
[1] "AAMP" "CACNA1A" "RIMBP2" "TCF25" "VARS" "CLIC1" "FCGRT" "HLA-B" "HLA-C" "ZNF233"
[11] "ANK3" "LACTB2" "MAPK6" "PALM2" "PGM3" "APP" "C21orf59" "CSNK2A1" "NOLC1" "CPEB1"
[21] "SLC16A7" "ATXN7" "CREBBP" "EP300" "INSM1" "SORBS1" "CCDC8" "CUL3" "MST1" "SCRIB"
[31] "SRPK2" "YTHDC2" "MCHR1" "NCOA6" "QRICH1" "ZMYND19" "ATF2" "GPC1" "KIDINS220" "ROBO2"
[41] "SLIT2" "VAPA" "CXXC1" "KHSRP" "SETD1A" "ZNF703" "HEATR5B" "PARP16" "UBE4A" "VAPB"
[51] "FAM46A" "FNDC3A" "FNDC3B" "ACTB" "AKR1B1" "CSMD1" "ENO1" "CDC16" "GLT8D1" "MAX"
[61] "TP53BP1"

[truncated: 2 more sheets: ST3-SM, ST3-TP]
