# Supplementary material for: Characterization of genome-wide association study data reveals spatiotemporal heterogeneity of mental disorders
Source: BMC Med Genomics. 2020 Dec 28;13(Suppl 11):192. doi: 10.1186/s12920-020-00832-8 (PMC7771094; doi:10.1186/s12920-020-00832-8)
Supplement: Supplementary file 5 — Additional file 5. Edges weights for the top 10 modules for five psychiatric diseases in 12 spatiotemporal points. The first two columns are gene symbols, the third column is the Pearson Correlation Coefficient is the edge weight, and the last column is the corresponding Disorder spatiotemporal point. (A) ADHD: attention deficit hyperactivity disorder; (B) ASD: autism spectrum disorder; (C) BIP: bipolar disorder; (D) MDD: major depressive disorder; (E) SCZ: schizophrenia; FC: frontal cortex region, SM: sensory motor region, SC: sub-cortical region, TP: temporal-parietal cortex region, ST1: stage 1 (prenatal), ST2: stage 2 (after birth to 11 years old), ST3: stage 3 (older than 13 years) [file 12920_2020_832_MOESM5_ESM.txt]

ATF2	BRCA1	0.145	ADHD.fc.st1
ATF2	CCNA2	0.156	ADHD.fc.st1
BRCA1	CCNA2	0.935	ADHD.fc.st1
ATF2	CDK2	0.108	ADHD.fc.st1
BRCA1	CDK2	0.952	ADHD.fc.st1
CCNA2	CDK2	0.942	ADHD.fc.st1
BRCA1	COPS3	0.156	ADHD.fc.st1
COPS2	COPS3	0.925	ADHD.fc.st1
ATF2	CTDSPL2	0.956	ADHD.fc.st1
EYA2	FOXO1	0.696	ADHD.fc.st1
ATF2	GDE1	0.686	ADHD.fc.st1
GAPDHS	GDE1	0.603	ADHD.fc.st1
ATF2	HIF1A	0.892	ADHD.fc.st1
BRCA1	HIF1A	0.206	ADHD.fc.st1
CDK2	HMGN2	0.699	ADHD.fc.st1
ATF2	JAK1	0.202	ADHD.fc.st1
BRCA1	JAK1	0.097	ADHD.fc.st1
CTDSPL2	JAK1	0.239	ADHD.fc.st1
HIF1A	NLN	0.591	ADHD.fc.st1
COPS2	NUCKS1	0.627	ADHD.fc.st1
ATF2	NUDT21	0.953	ADHD.fc.st1
ATF2	PSMA1	0.532	ADHD.fc.st1
BRCA1	PSMA6	0.13	ADHD.fc.st1
CCNA2	PSMA6	0.247	ADHD.fc.st1
CDK2	PSMA6	0.087	ADHD.fc.st1
COPS2	PSMA6	0.898	ADHD.fc.st1
PSMA1	PSMA6	0.855	ADHD.fc.st1
ATF2	PSMD14	0.565	ADHD.fc.st1
COPS2	PSMD14	0.907	ADHD.fc.st1
COPS3	PSMD14	0.921	ADHD.fc.st1
EDEM1	PSMD14	0.587	ADHD.fc.st1
HIF1A	PSMD14	0.639	ADHD.fc.st1
PSMA1	PSMD14	0.867	ADHD.fc.st1
PSMA6	PSMD14	0.935	ADHD.fc.st1
ATF2	PSMG2	0.134	ADHD.fc.st1
PSMA1	PSMG2	0.721	ADHD.fc.st1
BRCA1	RAD23B	0.264	ADHD.fc.st1
HIF1A	RAD23B	0.899	ADHD.fc.st1
PSMA6	RAD23B	0.393	ADHD.fc.st1
PSMD14	RAD23B	0.612	ADHD.fc.st1
ATF2	STAT3	0.182	ADHD.fc.st1
BRCA1	STAT3	0.184	ADHD.fc.st1
FOXO1	STAT3	0.814	ADHD.fc.st1
HIF1A	STAT3	0.279	ADHD.fc.st1
JAK1	STAT3	0.887	ADHD.fc.st1
PSMG2	STAT3	0.374	ADHD.fc.st1
ATF2	TXNL1	0.575	ADHD.fc.st1
PSMA1	TXNL1	0.881	ADHD.fc.st1
PSMA6	TXNL1	0.93	ADHD.fc.st1
PSMD14	TXNL1	0.935	ADHD.fc.st1
ATF2	USP33	0.905	ADHD.fc.st1
LSAMP	VAPB	0.612	ADHD.fc.st1
RHBDD3	VAPB	0.561	ADHD.fc.st1
USP33	VAPB	0.826	ADHD.fc.st1
ARMC8	YPEL5	0.678	ADHD.fc.st1
ATF2	YPEL5	0.846	ADHD.fc.st1
HIF1A	YPEL5	0.795	ADHD.fc.st1
ARID1A	ARID1B	0.985	ADHD.fc.st2
ARL8B	ATP6V1A	0.958	ADHD.fc.st2
ARL8B	BTN3A3	0.597	ADHD.fc.st2
CTNNA1	CTNNA3	0.54	ADHD.fc.st2
ARID1A	EWSR1	0.871	ADHD.fc.st2
ATP1B3	EWSR1	0.721	ADHD.fc.st2
EWSR1	FYN	0.942	ADHD.fc.st2
IL6R	IL6ST	0.594	ADHD.fc.st2
ARRB1	MAP3K5	0.822	ADHD.fc.st2
IL6ST	OSMR	0.656	ADHD.fc.st2
AKAP2	PRKAR2A	0.917	ADHD.fc.st2
ARRB1	PTCH2	0.639	ADHD.fc.st2
FYN	PTPN11	0.819	ADHD.fc.st2
IL6ST	PTPN11	0.922	ADHD.fc.st2
MAP3K5	PTPN11	0.928	ADHD.fc.st2
ARL8B	RAB2A	0.957	ADHD.fc.st2
ATP6V1A	RAB2A	0.937	ADHD.fc.st2
ATP1B3	REEP5	0.936	ADHD.fc.st2
GDE1	REEP5	0.949	ADHD.fc.st2
EWSR1	RGS16	0.477	ADHD.fc.st2
GDE1	RGS16	0.587	ADHD.fc.st2
PRKAR2A	RUNX1T1	0.929	ADHD.fc.st2
ARRB1	SDC3	0.79	ADHD.fc.st2
FYN	SDC3	0.881	ADHD.fc.st2
SDC1	SDC3	0.721	ADHD.fc.st2
ARID1A	SMAD3	0.875	ADHD.fc.st2
ARRB1	SMAD3	0.925	ADHD.fc.st2
EWSR1	SMAD3	0.742	ADHD.fc.st2
PRKAR2A	SMAD3	0.853	ADHD.fc.st2
ARID1B	SMAD9	0.855	ADHD.fc.st2
MAN1C1	SMAD9	0.768	ADHD.fc.st2
SMAD3	SMAD9	0.81	ADHD.fc.st2
AKAP2	SNRPG	0.655	ADHD.fc.st2
ARRB1	SREBF2	0.957	ADHD.fc.st2
SMAD3	SREBF2	0.915	ADHD.fc.st2
ARID1B	STAT3	0.873	ADHD.fc.st2
FYN	STAT3	0.887	ADHD.fc.st2
IL6R	STAT3	0.628	ADHD.fc.st2
IL6ST	STAT3	0.868	ADHD.fc.st2
MAP3K5	STAT3	0.926	ADHD.fc.st2
PPFIA1	STAT3	0.941	ADHD.fc.st2
PTPN11	STAT3	0.916	ADHD.fc.st2
SMAD3	STAT3	0.795	ADHD.fc.st2
PTPN11	STAT5B	0.967	ADHD.fc.st2
STAT3	STAT5B	0.917	ADHD.fc.st2
CTNNA1	TJP1	0.905	ADHD.fc.st2
CTNNA1	TJP2	0.803	ADHD.fc.st2
TJP1	TJP2	0.863	ADHD.fc.st2
FYN	ZNFX1	0.883	ADHD.fc.st2
MEGF10	ZNFX1	0.748	ADHD.fc.st2
ATF2	CDC37	0.534	ADHD.fc.st3
ATF2	CPT1C	0.637	ADHD.fc.st3
ADRM1	EEF2	0.947	ADHD.fc.st3
ATF2	EEF2	0.726	ADHD.fc.st3
CASP3	EEF2	0.412	ADHD.fc.st3
CDC37	GCDH	0.656	ADHD.fc.st3
CASP3	GKAP1	0.554	ADHD.fc.st3
ATF2	KAT5	0.663	ADHD.fc.st3
CDC37	KAT5	0.912	ADHD.fc.st3
CPT1C	KAT5	0.974	ADHD.fc.st3
EEF2	KAT5	0.833	ADHD.fc.st3
ATF2	MAPK10	0.967	ADHD.fc.st3
ATF2	MAPK1	0.992	ADHD.fc.st3
CACYBP	MAPK1	0.939	ADHD.fc.st3
ATF2	MAPK9	0.977	ADHD.fc.st3
CASP3	MAPK9	0.641	ADHD.fc.st3
CDC37	MAPK9	0.656	ADHD.fc.st3
LNX2	MAPK9	0.919	ADHD.fc.st3
MAPK10	MAPK9	0.994	ADHD.fc.st3
ADRM1	MX1	0.831	ADHD.fc.st3
LRRC4B	MX1	0.712	ADHD.fc.st3
ATF2	NSF	0.968	ADHD.fc.st3
DDB1	PCDH1	0.939	ADHD.fc.st3
C20orf27	PPP1CA	0.566	ADHD.fc.st3
MAPK1	PPP1CA	0.781	ADHD.fc.st3
ATF2	PRMT1	0.46	ADHD.fc.st3
CDC37	PRMT1	0.958	ADHD.fc.st3
KAT5	PRMT1	0.926	ADHD.fc.st3
CASP3	PSIP1	0.902	ADHD.fc.st3
ADRM1	PSMD8	0.833	ADHD.fc.st3
ATF2	PSMD8	0.737	ADHD.fc.st3
KAT5	PSMD8	0.972	ADHD.fc.st3
ATRN	PTPRK	0.971	ADHD.fc.st3
MANBA	PTPRK	0.653	ADHD.fc.st3
NSF	PTPRK	0.958	ADHD.fc.st3
ADRM1	RAD23A	0.954	ADHD.fc.st3
ATF2	RAD23A	0.785	ADHD.fc.st3
CDC37	RAD23A	0.872	ADHD.fc.st3
EEF2	RAD23A	0.962	ADHD.fc.st3
KAT5	RAD23A	0.902	ADHD.fc.st3
PSMD8	RAD23A	0.876	ADHD.fc.st3
BLOC1S1	SNAPIN	0.596	ADHD.fc.st3
KAT5	SNAPIN	0.709	ADHD.fc.st3
PSIP1	SUB1	0.935	ADHD.fc.st3
DDB1	TLN2	0.901	ADHD.fc.st3
PCDH1	TLN2	0.975	ADHD.fc.st3
DDB1	TRPC4AP	0.952	ADHD.fc.st3
PPP1CA	TRPC4AP	0.95	ADHD.fc.st3
ATF2	UNC45A	0.451	ADHD.fc.st3
CDC37	UNC45A	0.976	ADHD.fc.st3
CACYBP	S100A12	0.712	ADHD.fc.st3
PCDH1	ZNFX1	0.85	ADHD.fc.st3
PDK1	ZNFX1	0.752	ADHD.fc.st3
CDC37	ZBTB40	0.679	ADHD.fc.st3
LNX2	MDGA1	0.754	ADHD.fc.st3
AASS	ACADM	0.582	ADHD.sc.st1
ARID1A	ARID1B	0.965	ADHD.sc.st1
ACADM	ATF2	0.295	ADHD.sc.st1
ARID5B	ATF2	0.417	ADHD.sc.st1
ATF2	BCL2	0.585	ADHD.sc.st1
ATF2	CCNA2	0.389	ADHD.sc.st1
ATF2	CCND1	0.282	ADHD.sc.st1
BTD	CCND1	0.533	ADHD.sc.st1
ATF2	CDC6	0.271	ADHD.sc.st1
CCNA2	CDC6	0.958	ADHD.sc.st1
ATF2	CDK2	0.389	ADHD.sc.st1
BCL2	CDK2	0.432	ADHD.sc.st1
CCNA2	CDK2	0.961	ADHD.sc.st1
CCND1	CDK2	0.285	ADHD.sc.st1
CDC6	CDK2	0.946	ADHD.sc.st1
ATF2	CREB1	0.826	ADHD.sc.st1
CCND1	CREB1	0.342	ADHD.sc.st1
ATF2	CTDSPL2	0.873	ADHD.sc.st1
CREB1	CTDSPL2	0.919	ADHD.sc.st1
CCDC53	DDX17	0.527	ADHD.sc.st1
CDK2	DDX17	0.642	ADHD.sc.st1
ATF2	HIF1A	0.905	ADHD.sc.st1
BCL2	HIF1A	0.581	ADHD.sc.st1
CREB1	HIF1A	0.892	ADHD.sc.st1
ACADM	HSP90B1	0.742	ADHD.sc.st1
ATF2	HSP90B1	0.412	ADHD.sc.st1
CDK2	HSP90B1	0.534	ADHD.sc.st1
CDK2	HSPA5	0.336	ADHD.sc.st1
HSP90B1	HSPA5	0.868	ADHD.sc.st1
ARID1B	KAT5	0.492	ADHD.sc.st1
ARID5B	KAT5	0.227	ADHD.sc.st1
ATF2	KAT5	0.269	ADHD.sc.st1
CCND1	KAT5	0.137	ADHD.sc.st1
CREB1	KAT5	0.3	ADHD.sc.st1
ATF2	LIG1	0.338	ADHD.sc.st1
CDC6	LIG1	0.825	ADHD.sc.st1
CDK2	LIG1	0.84	ADHD.sc.st1
KAT5	LIG1	0.651	ADHD.sc.st1
ATF2	MAPK14	0.878	ADHD.sc.st1
BCL2	MAPK14	0.735	ADHD.sc.st1
CREB1	MAPK14	0.903	ADHD.sc.st1
CREB1	MYB	0.385	ADHD.sc.st1
KAT5	MYB	0.24	ADHD.sc.st1
ATF2	NBAS	0.773	ADHD.sc.st1
HIF1A	NBAS	0.817	ADHD.sc.st1
BCL2	NMT2	0.555	ADHD.sc.st1
ATF2	PDIA3	0.596	ADHD.sc.st1
CDK2	PDIA3	0.309	ADHD.sc.st1
HSPA5	PDIA3	0.881	ADHD.sc.st1
ATF2	PRMT1	0.173	ADHD.sc.st1
CDC6	PRMT1	0.255	ADHD.sc.st1
CDK2	PRMT1	0.266	ADHD.sc.st1
KAT5	PRMT1	0.866	ADHD.sc.st1
NSUN5	PRMT1	0.548	ADHD.sc.st1
BCL2	RAD9A	0.153	ADHD.sc.st1
LIG1	RAD9A	0.593	ADHD.sc.st1
CCNA2	SKP2	0.909	ADHD.sc.st1
CDK2	SKP2	0.941	ADHD.sc.st1
MYB	SKP2	0.695	ADHD.sc.st1
ARID1A	SMARCC2	0.957	ADHD.sc.st1
ARID1B	SMARCC2	0.937	ADHD.sc.st1
DDX17	SMARCC2	0.913	ADHD.sc.st1
HSP90B1	SMARCC2	0.424	ADHD.sc.st1
ATF2	SPAST	0.929	ADHD.sc.st1
HIF1A	SPAST	0.924	ADHD.sc.st1
ANK2	SPTAN1	0.877	ADHD.sc.st1
CDK2	SPTAN1	0.17	ADHD.sc.st1
HSPA5	SPTAN1	0.167	ADHD.sc.st1
MYB	SPTAN1	0.37	ADHD.sc.st1
ANK2	SPTBN1	0.923	ADHD.sc.st1
ARID5B	SPTBN1	0.553	ADHD.sc.st1
CDK2	SPTBN1	0.039	ADHD.sc.st1
HSPA5	SPTBN1	0.211	ADHD.sc.st1
MAPK14	SPTBN1	0.31	ADHD.sc.st1
SPTAN1	SPTBN1	0.854	ADHD.sc.st1
CCNA2	STAT1	0.204	ADHD.sc.st1
MAPK14	STAT1	0.497	ADHD.sc.st1
PRMT1	STAT1	0.226	ADHD.sc.st1
SPTAN1	STAT1	0.049	ADHD.sc.st1
SPTBN1	STAT1	0.106	ADHD.sc.st1
ARID1B	STAT3	0.165	ADHD.sc.st1
ATF2	STAT3	0.48	ADHD.sc.st1
CCND1	STAT3	0.634	ADHD.sc.st1
HIF1A	STAT3	0.4	ADHD.sc.st1
KAT5	STAT3	0.082	ADHD.sc.st1
PDIA3	STAT3	0.539	ADHD.sc.st1
SPTBN1	STAT3	0.41	ADHD.sc.st1
STAT1	STAT3	0.771	ADHD.sc.st1
ATF2	TUBGCP2	0.269	ADHD.sc.st1
HSPA5	TUBGCP2	0.072	ADHD.sc.st1
KAT5	TUBGCP2	0.885	ADHD.sc.st1
KAT5	UCKL1	0.587	ADHD.sc.st1
NBAS	ZWILCH	0.608	ADHD.sc.st1
ACACB	ANKRD28	0.663	ADHD.sc.st2
ARID1A	ARID1B	0.981	ADHD.sc.st2
APEX1	ATF2	0.83	ADHD.sc.st2
C1QA	C1QB	0.946	ADHD.sc.st2
C1QA	C1QC	0.958	ADHD.sc.st2
C1QB	C1QC	0.93	ADHD.sc.st2
BCL11B	CBFA2T3	0.746	ADHD.sc.st2
ATF2	CTDSPL2	0.916	ADHD.sc.st2
ATF2	CTNNB1	0.932	ADHD.sc.st2
ATF2	DDOST	0.867	ADHD.sc.st2
ATF2	DHX8	0.935	ADHD.sc.st2
CTNNB1	DHX8	0.938	ADHD.sc.st2
ATXN1	GMEB2	0.943	ADHD.sc.st2
CBFA2T3	GMEB2	0.868	ADHD.sc.st2
DHX8	GPRC5B	0.653	ADHD.sc.st2
ATF2	GTF2B	0.799	ADHD.sc.st2
APEX1	ILF2	0.971	ADHD.sc.st2
DDOST	ILF2	0.947	ADHD.sc.st2
ATF2	JAK1	0.933	ADHD.sc.st2
CTDSPL2	JAK1	0.882	ADHD.sc.st2
ANKRD28	LCA5	0.904	ADHD.sc.st2
CCDC66	LCA5	0.552	ADHD.sc.st2
APEX1	MORF4L2	0.949	ADHD.sc.st2
ILF2	MORF4L2	0.96	ADHD.sc.st2
DDOST	NXT1	0.575	ADHD.sc.st2
ATF2	PSMA1	0.823	ADHD.sc.st2
CTNNB1	PSMA1	0.836	ADHD.sc.st2
GTF2B	PSMA1	0.967	ADHD.sc.st2
ATF2	PSMD13	0.772	ADHD.sc.st2
CTNNB1	PSMD13	0.791	ADHD.sc.st2
GTF2B	PSMD13	0.943	ADHD.sc.st2
PSMA1	PSMD13	0.97	ADHD.sc.st2
ANKRD28	RFFL	0.698	ADHD.sc.st2
ATF2	SERTAD3	0.136	ADHD.sc.st2
C1QA	SERTAD3	0.561	ADHD.sc.st2
C1QC	SERTAD3	0.571	ADHD.sc.st2
CTNNB1	SERTAD3	0.088	ADHD.sc.st2
CTDSPL2	SLC27A2	0.581	ADHD.sc.st2
ARID1B	SMAD9	0.869	ADHD.sc.st2
MAN1C1	SMAD9	0.75	ADHD.sc.st2
ATF2	STAM	0.965	ADHD.sc.st2
CTNNB1	STAM	0.952	ADHD.sc.st2
JAK1	STAM	0.943	ADHD.sc.st2
RFFL	STAM	0.601	ADHD.sc.st2
ATF2	TALDO1	0.682	ADHD.sc.st2
CHMP4A	TALDO1	0.558	ADHD.sc.st2
CTNNB1	TALDO1	0.75	ADHD.sc.st2
GTF2B	TALDO1	0.902	ADHD.sc.st2
ANKRD28	TNKS2	0.942	ADHD.sc.st2
ANKRD28	TNKS	0.856	ADHD.sc.st2
TNKS2	TNKS	0.949	ADHD.sc.st2
ARRB1	CMBL	0.862	ADHD.sc.st3
ATF2	CNOT1	0.879	ADHD.sc.st3
ATF2	HSP90B1	0.859	ADHD.sc.st3
ARRB1	HSPA5	0.735	ADHD.sc.st3
HSP90B1	HSPA5	0.974	ADHD.sc.st3
HNRNPC	LMO3	0.812	ADHD.sc.st3
ATF2	MECP2	0.816	ADHD.sc.st3
HSP90B1	PHAX	0.891	ADHD.sc.st3
NCBP2	PHAX	0.798	ADHD.sc.st3
ALOXE3	PLEKHB2	0.549	ADHD.sc.st3
ATF2	PRKAB2	0.753	ADHD.sc.st3
CASP6	PRKAB2	0.538	ADHD.sc.st3
MECP2	PRKAB2	0.862	ADHD.sc.st3
ATF2	PSMA1	0.958	ADHD.sc.st3
MECP2	PSMA1	0.802	ADHD.sc.st3
ATF2	PSMD14	0.972	ADHD.sc.st3
EDEM1	PSMD14	0.61	ADHD.sc.st3
MECP2	PSMD14	0.864	ADHD.sc.st3
PLEKHB2	PSMD14	0.936	ADHD.sc.st3
PSMA1	PSMD14	0.959	ADHD.sc.st3
ARRB1	PTGER4	0.591	ADHD.sc.st3
ATF2	RNF11	0.952	ADHD.sc.st3
MECP2	RNF11	0.909	ADHD.sc.st3
PSMA1	RNF11	0.946	ADHD.sc.st3
PSMD14	RNF11	0.95	ADHD.sc.st3
LMO3	RORB	0.648	ADHD.sc.st3
EDEM1	SEL1L	0.748	ADHD.sc.st3
HSP90B1	SEL1L	0.943	ADHD.sc.st3
ARID1A	SIN3A	0.868	ADHD.sc.st3
MECP2	SIN3A	0.781	ADHD.sc.st3
ARID1A	SMAD3	0.858	ADHD.sc.st3
ARRB1	SMAD3	0.799	ADHD.sc.st3
ATF2	SMAD3	0.581	ADHD.sc.st3
KIAA1522	SMAD3	0.634	ADHD.sc.st3
RCVRN	SMAD3	0.562	ADHD.sc.st3
SIN3A	SMAD3	0.86	ADHD.sc.st3
ATF2	TCP1	0.966	ADHD.sc.st3
SMAD3	TCP1	0.449	ADHD.sc.st3
ARID1A	THRAP3	0.814	ADHD.sc.st3
ARRB1	THRAP3	0.862	ADHD.sc.st3
CNOT1	THRAP3	0.948	ADHD.sc.st3
SMAD3	TRIM62	0.677	ADHD.sc.st3
ARRB1	YWHAE	0.748	ADHD.sc.st3
HNRNPC	YWHAE	0.95	ADHD.sc.st3
PSMA1	YWHAE	0.938	ADHD.sc.st3
ARRB1	YWHAQ	0.759	ADHD.sc.st3
ATF2	YWHAQ	0.962	ADHD.sc.st3
HNRNPC	YWHAQ	0.899	ADHD.sc.st3
MECP2	YWHAQ	0.826	ADHD.sc.st3
PRKCQ	YWHAQ	0.572	ADHD.sc.st3
RNF11	YWHAQ	0.922	ADHD.sc.st3
TCP1	YWHAQ	0.973	ADHD.sc.st3
YWHAE	YWHAQ	0.958	ADHD.sc.st3
ATF2	BTRC	0.929	ADHD.sm.st1
ATF2	CDK2	0.169	ADHD.sm.st1
COPS2	COPS3	0.895	ADHD.sm.st1
ATF2	CTNNB1	0.791	ADHD.sm.st1
BTRC	CTNNB1	0.779	ADHD.sm.st1
CDK2	CTNNB1	0.433	ADHD.sm.st1
COPS3	CTNNB1	0.47	ADHD.sm.st1
ATF2	EIF6	0.017	ADHD.sm.st1
CDK2	FOXM1	0.962	ADHD.sm.st1
CTNNB1	FOXM1	0.299	ADHD.sm.st1
BTRC	GSK3B	0.854	ADHD.sm.st1
CDK2	GSK3B	0.216	ADHD.sm.st1
CTNNB1	GSK3B	0.597	ADHD.sm.st1
CDK2	HMGN2	0.677	ADHD.sm.st1
ATF2	HSPA12A	0.522	ADHD.sm.st1
CTNNB1	HSPA12A	0.259	ADHD.sm.st1
ATF2	IRF3	0.279	ADHD.sm.st1
CTNNB1	IRF3	0.03	ADHD.sm.st1
ETF1	LIG4	0.871	ADHD.sm.st1
ATF2	MAPK14	0.883	ADHD.sm.st1
BTRC	MAPK14	0.899	ADHD.sm.st1
DUSP16	MAPK14	0.562	ADHD.sm.st1
ATF2	MAPK8	0.922	ADHD.sm.st1
COPS2	MAPK8	0.724	ADHD.sm.st1
CTNNB1	MAPK8	0.72	ADHD.sm.st1
DUSP16	MAPK8	0.403	ADHD.sm.st1
IRF3	MAPK8	0.377	ADHD.sm.st1
MAPK14	MAPK8	0.864	ADHD.sm.st1
ATF2	MYBL2	0.002	ADHD.sm.st1
CDK2	MYBL2	0.935	ADHD.sm.st1
FOXM1	MYBL2	0.967	ADHD.sm.st1
DMXL2	NF1	0.921	ADHD.sm.st1
ATF2	NME1	0.054	ADHD.sm.st1
CSMD2	NME1	0.566	ADHD.sm.st1
CTNNB1	NME1	0.067	ADHD.sm.st1
EIF6	NME1	0.813	ADHD.sm.st1
CTNNB1	NRIP1	0.67	ADHD.sm.st1
ESRRG	NRIP1	0.629	ADHD.sm.st1
ETF1	NRIP1	0.79	ADHD.sm.st1
COPS2	NUCKS1	0.574	ADHD.sm.st1
CDK2	PPIB	0.108	ADHD.sm.st1
EIF6	PPIB	0.855	ADHD.sm.st1
GSK3B	PPIB	0.233	ADHD.sm.st1
IRF3	PPIB	0.684	ADHD.sm.st1
ATF2	PSAP	0.745	ADHD.sm.st1
CTNNB1	PSAP	0.89	ADHD.sm.st1
ATF2	PSMD14	0.378	ADHD.sm.st1
COPS2	PSMD14	0.787	ADHD.sm.st1
COPS3	PSMD14	0.881	ADHD.sm.st1
CTNNB1	PSMD14	0.371	ADHD.sm.st1
CTNNB1	PTPN11	0.687	ADHD.sm.st1
GSK3B	PTPN11	0.944	ADHD.sm.st1
MAPK14	PTPN11	0.855	ADHD.sm.st1
ATF2	RUVBL2	0.108	ADHD.sm.st1
BTRC	RUVBL2	0.143	ADHD.sm.st1
CDK2	RUVBL2	0.307	ADHD.sm.st1
CTNNB1	RUVBL2	0.343	ADHD.sm.st1
EIF6	RUVBL2	0.904	ADHD.sm.st1
HSPA12A	RUVBL2	0.001	ADHD.sm.st1
LIG4	RUVBL2	0.121	ADHD.sm.st1
PSAP	RUVBL2	0.447	ADHD.sm.st1
CDK2	SMAD2	0.105	ADHD.sm.st1
CTNNB1	SMAD2	0.648	ADHD.sm.st1
DPP10	SMAD2	0.675	ADHD.sm.st1
IRF3	SMAD2	0.489	ADHD.sm.st1
MAPK8	SMAD2	0.914	ADHD.sm.st1
PSAP	SMAD2	0.572	ADHD.sm.st1
ATF2	TALDO1	0.228	ADHD.sm.st1
CDK2	TALDO1	0.258	ADHD.sm.st1
CTNNB1	TALDO1	0.379	ADHD.sm.st1
EIF6	TALDO1	0.885	ADHD.sm.st1
RUVBL2	TALDO1	0.877	ADHD.sm.st1
HSPA12A	TGOLN2	0.671	ADHD.sm.st1
NF1	TGOLN2	0.912	ADHD.sm.st1
GSK3B	UBR1	0.91	ADHD.sm.st1
UBR1	ZNF593	0.643	ADHD.sm.st1
ALDH1B1	XPNPEP1	0.672	ADHD.sm.st1
ATF2	XPNPEP1	0.721	ADHD.sm.st1
CTNNB1	XPNPEP1	0.815	ADHD.sm.st1
GSK3B	XPNPEP1	0.453	ADHD.sm.st1
RUVBL2	XPNPEP1	0.36	ADHD.sm.st1
ACTG1	ATF2	0.872	ADHD.sm.st2
ATF2	BTRC	0.959	ADHD.sm.st2
BTRC	DLG1	0.975	ADHD.sm.st2
ACTG1	EEF2	0.952	ADHD.sm.st2
ATF2	EEF2	0.832	ADHD.sm.st2
CAPN1	EEF2	0.944	ADHD.sm.st2
ADAR	ELAVL1	0.962	ADHD.sm.st2
BTRC	ELAVL1	0.924	ADHD.sm.st2
COL15A1	ELAVL1	0.613	ADHD.sm.st2
ATF2	KHDRBS1	0.92	ADHD.sm.st2
BTRC	KHDRBS1	0.915	ADHD.sm.st2
DLG1	KHDRBS1	0.942	ADHD.sm.st2
ACTG1	MAP3K7	0.827	ADHD.sm.st2
ATF2	MAP3K7	0.963	ADHD.sm.st2
IL17RD	MAP3K7	0.68	ADHD.sm.st2
ACTG1	MAPK14	0.82	ADHD.sm.st2
ATF2	MAPK14	0.96	ADHD.sm.st2
BTRC	MAPK14	0.969	ADHD.sm.st2
EEF2	MAPK14	0.786	ADHD.sm.st2
MAP3K7	MAPK14	0.971	ADHD.sm.st2
ELAVL1	MGRN1	0.846	ADHD.sm.st2
MGRN1	MRAP	0.533	ADHD.sm.st2
ATF2	PSMA1	0.757	ADHD.sm.st2
DCTN2	PSMA1	0.978	ADHD.sm.st2
ATRN	PTPRK	0.969	ADHD.sm.st2
MGRN1	PTPRK	0.895	ADHD.sm.st2
ATF2	RASGRP3	0.336	ADHD.sm.st2
ATF2	SEPT9	0.676	ADHD.sm.st2
ACTG1	SP1	0.578	ADHD.sm.st2
ATF2	SP1	0.696	ADHD.sm.st2
BTRC	SP1	0.709	ADHD.sm.st2
EEF2	SP1	0.541	ADHD.sm.st2
MAP3K7	SP1	0.725	ADHD.sm.st2
MAPK14	SP1	0.727	ADHD.sm.st2
PSMA1	SP1	0.28	ADHD.sm.st2
RASGRP3	SP1	0.628	ADHD.sm.st2
ADAR	STAU1	0.969	ADHD.sm.st2
ELAVL1	STAU1	0.938	ADHD.sm.st2
SEPT9	SUCLG2	0.551	ADHD.sm.st2
ATF2	SUSD2	0.137	ADHD.sm.st2
SP1	SUSD2	0.57	ADHD.sm.st2
ATF2	TNS1	0.501	ADHD.sm.st2
SP1	TNS1	0.858	ADHD.sm.st2
ELAVL1	TOR1AIP1	0.889	ADHD.sm.st2
SEPT9	TOR1AIP1	0.86	ADHD.sm.st2
ACTG1	UBA1	0.968	ADHD.sm.st2
BTRC	UBA1	0.847	ADHD.sm.st2
EEF2	UBA1	0.959	ADHD.sm.st2
PTPRK	UBR3	0.966	ADHD.sm.st2
PSMA1	UBXN11	0.862	ADHD.sm.st2
SCNM1	UBXN11	0.717	ADHD.sm.st2
ATF2	WNK1	0.713	ADHD.sm.st2
SP1	WNK1	0.931	ADHD.sm.st2
TNS1	WNK1	0.903	ADHD.sm.st2
BTRC	FGD3	0.681	ADHD.sm.st2
CAPN1	SH3BGR	0.623	ADHD.sm.st2
ELAVL1	TUSC1	0.683	ADHD.sm.st2
APC	ATF2	0.94	ADHD.sm.st3
APC	CTNNB1	0.872	ADHD.sm.st3
ATF2	CTNNB1	0.964	ADHD.sm.st3
BOD1	DCP1B	0.856	ADHD.sm.st3
ATF2	DOK6	0.926	ADHD.sm.st3
ATF2	ECD	0.974	ADHD.sm.st3
CTNNB1	ECD	0.966	ADHD.sm.st3
DCP1B	EDC3	0.933	ADHD.sm.st3
ADRM1	EEF2	0.972	ADHD.sm.st3
ATF2	EEF2	0.86	ADHD.sm.st3
CTNNB1	EEF2	0.89	ADHD.sm.st3
BOD1	FMN2	0.74	ADHD.sm.st3
GABBR1	GABBR2	0.935	ADHD.sm.st3
ATF2	GRB2	0.964	ADHD.sm.st3
CTNNB1	GRB2	0.941	ADHD.sm.st3
DRG1	GRB2	0.958	ADHD.sm.st3
EEF2	GRB2	0.929	ADHD.sm.st3
GABBR1	GRB2	0.896	ADHD.sm.st3
ATF2	HDAC5	0.804	ADHD.sm.st3
CTNNB1	HDAC5	0.846	ADHD.sm.st3
ATF2	HSP90B1	0.909	ADHD.sm.st3
HDAC5	HSP90B1	0.768	ADHD.sm.st3
APC	HSPA5	0.916	ADHD.sm.st3
CTNNB1	HSPA5	0.913	ADHD.sm.st3
GRB2	HSPA5	0.92	ADHD.sm.st3
HDAC5	HSPA5	0.785	ADHD.sm.st3
HSP90B1	HSPA5	0.977	ADHD.sm.st3
CTNNB1	HSPA9	0.905	ADHD.sm.st3
GRB2	HSPA9	0.911	ADHD.sm.st3
HDAC5	HSPA9	0.807	ADHD.sm.st3
HSP90B1	HSPA9	0.961	ADHD.sm.st3
HSPA5	HSPA9	0.974	ADHD.sm.st3
APC	KIF3A	0.972	ADHD.sm.st3
GRB2	KIF3A	0.966	ADHD.sm.st3
APC	KIF3B	0.975	ADHD.sm.st3
KIF3A	KIF3B	0.972	ADHD.sm.st3
DOK6	LNX1	0.916	ADHD.sm.st3
GRB2	LNX1	0.984	ADHD.sm.st3
ATF2	MAPK9	0.969	ADHD.sm.st3
CTNNB1	MAPK9	0.945	ADHD.sm.st3
GRB2	MAPK9	0.99	ADHD.sm.st3
LNX1	MAPK9	0.975	ADHD.sm.st3
CCDC66	MED4	0.542	ADHD.sm.st3
ECD	MED4	0.885	ADHD.sm.st3
HDAC5	MED4	0.762	ADHD.sm.st3
KIF3A	MED4	0.914	ADHD.sm.st3
ATF2	NSF	0.961	ADHD.sm.st3
CTNNB1	NSF	0.941	ADHD.sm.st3
GABBR1	NSF	0.913	ADHD.sm.st3
GABBR2	NSF	0.981	ADHD.sm.st3
LNX1	NUDT14	0.795	ADHD.sm.st3
ATF2	PHLDA2	0.372	ADHD.sm.st3
CTNNB1	PHLDA2	0.363	ADHD.sm.st3
HSPA9	POFUT1	0.752	ADHD.sm.st3
APC	PROCR	0.733	ADHD.sm.st3
ATF2	PUM2	0.989	ADHD.sm.st3
CTNNB1	PUM2	0.959	ADHD.sm.st3
MED4	PUM2	0.875	ADHD.sm.st3
GABBR2	RABEPK	0.788	ADHD.sm.st3
NSF	RABEPK	0.784	ADHD.sm.st3
ADRM1	RAD23A	0.974	ADHD.sm.st3
ATF2	RAD23A	0.856	ADHD.sm.st3
CTNNB1	RAD23A	0.874	ADHD.sm.st3
EEF2	RAD23A	0.978	ADHD.sm.st3
DOK6	RBPMS	0.724	ADHD.sm.st3
GRB2	RBPMS	0.626	ADHD.sm.st3
MED4	RBPMS	0.624	ADHD.sm.st3
ATF2	RUVBL2	0.765	ADHD.sm.st3
CTNNB1	RUVBL2	0.816	ADHD.sm.st3
ECD	RUVBL2	0.767	ADHD.sm.st3
EEF2	RUVBL2	0.954	ADHD.sm.st3
GRB2	RUVBL2	0.879	ADHD.sm.st3
HDAC5	RUVBL2	0.983	ADHD.sm.st3
HSPA5	RUVBL2	0.766	ADHD.sm.st3
LNX1	RUVBL2	0.896	ADHD.sm.st3
PHLDA2	RUVBL2	0.64	ADHD.sm.st3
ATF2	SF1	0.895	ADHD.sm.st3
CTNNB1	SF1	0.927	ADHD.sm.st3
HDAC5	SF1	0.971	ADHD.sm.st3
RBPMS	SF1	0.537	ADHD.sm.st3
RUVBL2	SF1	0.945	ADHD.sm.st3
DRG1	STAU1	0.951	ADHD.sm.st3
HSPA5	STAU1	0.95	ADHD.sm.st3
HSPA9	STAU1	0.947	ADHD.sm.st3
NSF	STAU1	0.96	ADHD.sm.st3
RABEPK	TMEM98	0.527	ADHD.sm.st3
DRG1	ZC3H15	0.956	ADHD.sm.st3
MED4	ZC3H15	0.962	ADHD.sm.st3
STAU1	ZC3H15	0.946	ADHD.sm.st3
ADRM1	ZNF580	0.756	ADHD.sm.st3
CTNNB1	TCF7L1	0.593	ADHD.sm.st3
AGL	APPL1	0.934	ADHD.tp.st1
ARID1A	ARID1B	0.967	ADHD.tp.st1
AGL	ATF2	0.832	ADHD.tp.st1
ANP32E	ATF2	0.342	ADHD.tp.st1
ATF2	CALU	0.91	ADHD.tp.st1
AGL	CBX1	0.372	ADHD.tp.st1
ATF2	CCDC6	0.898	ADHD.tp.st1
CALU	FAF2	0.949	ADHD.tp.st1
CAMK2D	FAM171B	0.641	ADHD.tp.st1
CCDC6	GAPVD1	0.93	ADHD.tp.st1
ATF2	HSP90B1	0.547	ADHD.tp.st1
FAF2	HSP90B1	0.601	ADHD.tp.st1
ATF2	NSF	0.909	ADHD.tp.st1
AGL	PARP1	0.6	ADHD.tp.st1
ANP32E	PARP1	0.514	ADHD.tp.st1
ATF2	PARP1	0.85	ADHD.tp.st1
CBX1	PARP1	0.901	ADHD.tp.st1
PARVB	PFKFB2	0.602	ADHD.tp.st1
ATF2	PPP4R1	0.786	ADHD.tp.st1
CCDC6	PPP4R1	0.833	ADHD.tp.st1
DDR2	PPP4R1	0.194	ADHD.tp.st1
FASTKD5	PPP4R1	0.646	ADHD.tp.st1
AGL	PRKAA2	0.893	ADHD.tp.st1
PFKFB2	PRKAA2	0.826	ADHD.tp.st1
ANP32E	RDX	0.677	ADHD.tp.st1
CALU	RDX	0.857	ADHD.tp.st1
HSPA4	RDX	0.823	ADHD.tp.st1
MAP6	RORB	0.597	ADHD.tp.st1
NRIP1	RORB	0.793	ADHD.tp.st1
ATF2	SHC1	0.328	ADHD.tp.st1
DDR2	SHC1	0.582	ADHD.tp.st1
PARP1	SHC1	0.317	ADHD.tp.st1
PDGFRB	SHC1	0.806	ADHD.tp.st1
ATF2	SLC2A5	0.079	ADHD.tp.st1
PARP1	SLC2A5	0.176	ADHD.tp.st1
AGL	SMARCA4	0.172	ADHD.tp.st1
ANP32E	SMARCA4	0.237	ADHD.tp.st1
ARID1A	SMARCA4	0.937	ADHD.tp.st1
ARID1B	SMARCA4	0.881	ADHD.tp.st1
CBX1	SMARCA4	0.819	ADHD.tp.st1
HSP90B1	SMARCA4	0.256	ADHD.tp.st1
PARP1	SMARCA4	0.753	ADHD.tp.st1
SHC1	SMARCA4	0.192	ADHD.tp.st1
SLC2A5	SMARCA4	0.6	ADHD.tp.st1
CAMK2D	STAT1	0.787	ADHD.tp.st1
NSF	STAT1	0.916	ADHD.tp.st1
PDGFRB	STAT1	0.586	ADHD.tp.st1
SMARCA4	STAT1	0.138	ADHD.tp.st1
ARID1B	STAT3	0.581	ADHD.tp.st1
ATF2	STAT3	0.702	ADHD.tp.st1
PDGFRB	STAT3	0.883	ADHD.tp.st1
SMARCA4	STAT3	0.27	ADHD.tp.st1
STAT1	STAT3	0.674	ADHD.tp.st1
RUNX1T1	TAL2	0.53	ADHD.tp.st1
ATF2	TERF1	0.751	ADHD.tp.st1
HSP90B1	TERF1	0.9	ADHD.tp.st1
HSPA4	TERF1	0.883	ADHD.tp.st1
PNMT	TERF1	0.598	ADHD.tp.st1
SMARCA4	TERF1	0.321	ADHD.tp.st1
ARID1A	THRAP3	0.854	ADHD.tp.st1
CBX1	THRAP3	0.941	ADHD.tp.st1
PARP1	THRAP3	0.905	ADHD.tp.st1
RUNX1T1	THRAP3	0.837	ADHD.tp.st1
FAF2	UBE3A	0.847	ADHD.tp.st1
HSPA4	UBE3A	0.961	ADHD.tp.st1
ATF2	ZDHHC17	0.943	ADHD.tp.st1
NRIP1	ZDHHC17	0.886	ADHD.tp.st1
THRAP3	ZDHHC17	0.725	ADHD.tp.st1
RUNX1T1	ZNF136	0.694	ADHD.tp.st1
ACTR10	C9orf24	0.697	ADHD.tp.st2
ACTR10	CAPZA2	0.943	ADHD.tp.st2
ACTR10	DCTN2	0.951	ADHD.tp.st2
CAPZA2	DCTN2	0.937	ADHD.tp.st2
ARRB1	DDX27	0.771	ADHD.tp.st2
BTRC	DLG1	0.953	ADHD.tp.st2
EWSR1	FYN	0.937	ADHD.tp.st2
DDX1	ILF2	0.935	ADHD.tp.st2
EWSR1	ILF2	0.448	ADHD.tp.st2
DLG1	KCNJ6	0.795	ADHD.tp.st2
KCNJ5	KCNJ6	0.598	ADHD.tp.st2
BTRC	KHDRBS1	0.877	ADHD.tp.st2
DLG1	KHDRBS1	0.929	ADHD.tp.st2
EWSR1	KHDRBS1	0.928	ADHD.tp.st2
FYN	KHDRBS1	0.86	ADHD.tp.st2
DDX27	LYAR	0.627	ADHD.tp.st2
EWSR1	PRMT1	0.44	ADHD.tp.st2
KHDRBS1	PRMT1	0.588	ADHD.tp.st2
MLST8	PRMT1	0.963	ADHD.tp.st2
BTRC	PSMA3	0.478	ADHD.tp.st2
DDX1	PSMA3	0.865	ADHD.tp.st2
PSMA3	PSMA6	0.865	ADHD.tp.st2
DCTN2	PSMC2	0.855	ADHD.tp.st2
IGFBP1	PSMC2	0.576	ADHD.tp.st2
LYAR	PSMC2	0.135	ADHD.tp.st2
PSMA3	PSMC2	0.932	ADHD.tp.st2
PSMA6	PSMC2	0.867	ADHD.tp.st2
PSMA3	PSMD14	0.959	ADHD.tp.st2
PSMA6	PSMD14	0.88	ADHD.tp.st2
PSMC2	PSMD14	0.959	ADHD.tp.st2
ARRB1	PTCH2	0.671	ADHD.tp.st2
MLST8	RGS9	0.621	ADHD.tp.st2
BTRC	RPA2	0.687	ADHD.tp.st2
DDX1	RPA2	0.922	ADHD.tp.st2
EWSR1	RPA2	0.449	ADHD.tp.st2
ILF2	RPA2	0.936	ADHD.tp.st2
ARRB1	SMAD3	0.893	ADHD.tp.st2
BTRC	SMAD3	0.857	ADHD.tp.st2
EWSR1	SMAD3	0.754	ADHD.tp.st2
BTRC	SMARCAL1	0.667	ADHD.tp.st2
RPA2	SMARCAL1	0.707	ADHD.tp.st2
ARRB1	SREBF2	0.941	ADHD.tp.st2
SMAD3	SREBF2	0.921	ADHD.tp.st2
BTRC	TXNL1	0.46	ADHD.tp.st2
LACTB2	TXNL1	0.607	ADHD.tp.st2
PSMA6	TXNL1	0.933	ADHD.tp.st2
PSMC2	TXNL1	0.913	ADHD.tp.st2
PSMD14	TXNL1	0.923	ADHD.tp.st2
EWSR1	VPS72	0.301	ADHD.tp.st2
PRMT1	VPS72	0.957	ADHD.tp.st2
ARG2	ZNHIT1	0.674	ADHD.tp.st2
VPS72	ZNHIT1	0.859	ADHD.tp.st2
DDX27	ZNFX1	0.775	ADHD.tp.st2
FYN	ZNFX1	0.884	ADHD.tp.st2
MEGF10	ZNFX1	0.652	ADHD.tp.st2
CREBZF	ZNF512B	0.917	ADHD.tp.st2
DDX27	ZNF512B	0.896	ADHD.tp.st2
ATF2	CALM2	0.915	ADHD.tp.st3
ATF2	CSNK1E	0.725	ADHD.tp.st3
CTNNA1	CTNNA3	0.685	ADHD.tp.st3
ATF2	E2F3	0.947	ADHD.tp.st3
CALM2	E2F3	0.893	ADHD.tp.st3
CTNNA1	E2F3	0.256	ADHD.tp.st3
DDB1	E2F3	0.782	ADHD.tp.st3
ATF2	E2F4	0.595	ADHD.tp.st3
CALM2	E2F4	0.502	ADHD.tp.st3
CSNK1E	E2F4	0.936	ADHD.tp.st3
E2F3	E2F4	0.598	ADHD.tp.st3
ATN1	EWSR1	0.884	ADHD.tp.st3
CALM2	EWSR1	0.435	ADHD.tp.st3
DDB1	EWSR1	0.747	ADHD.tp.st3
ATF2	GSG1	0.578	ADHD.tp.st3
E2F4	GSG1	0.556	ADHD.tp.st3
ATF2	HSPA12B	0.549	ADHD.tp.st3
CSE1L	HSPA5	0.971	ADHD.tp.st3
CTNNA1	HSPA5	0.602	ADHD.tp.st3
DDB1	HSPA5	0.893	ADHD.tp.st3
E2F3	HSPA5	0.855	ADHD.tp.st3
CALM2	LY96	0.538	ADHD.tp.st3
EWSR1	MAD1L1	0.946	ADHD.tp.st3
MRPS14	MRPS31	0.676	ADHD.tp.st3
MRPS22	MRPS31	0.909	ADHD.tp.st3
ATF2	NOB1	0.658	ADHD.tp.st3
CSNK1E	NOB1	0.96	ADHD.tp.st3
E2F4	NOB1	0.946	ADHD.tp.st3
EWSR1	PDGFRL	0.53	ADHD.tp.st3
ATF2	PDIA3	0.935	ADHD.tp.st3
CSE1L	PDIA3	0.978	ADHD.tp.st3
HSPA5	PDIA3	0.987	ADHD.tp.st3
MFI2	PDIA3	0.695	ADHD.tp.st3
C20orf27	PPP1CA	0.682	ADHD.tp.st3
CSNK1E	PPP1CA	0.918	ADHD.tp.st3
ATN1	RCHY1	0.196	ADHD.tp.st3
CALM2	RCHY1	0.979	ADHD.tp.st3
EWSR1	RCHY1	0.353	ADHD.tp.st3
ATN1	RNF31	0.962	ADHD.tp.st3
MAD1L1	RNF31	0.94	ADHD.tp.st3
ATF2	SERPINA1	0.556	ADHD.tp.st3
E2F3	SERPINA1	0.583	ADHD.tp.st3
E2F4	SERPINA1	0.388	ADHD.tp.st3
HSPA5	SERPINA1	0.633	ADHD.tp.st3
RCHY1	SERPINA1	0.75	ADHD.tp.st3
HSPA5	TARDBP	0.933	ADHD.tp.st3
MRPS22	TARDBP	0.925	ADHD.tp.st3
PDIA3	TARDBP	0.91	ADHD.tp.st3
CTNNA1	TJP1	0.79	ADHD.tp.st3
CTNNA1	TJP2	0.873	ADHD.tp.st3
TJP1	TJP2	0.929	ADHD.tp.st3
DDB1	TRPC4AP	0.955	ADHD.tp.st3
PPP1CA	TRPC4AP	0.95	ADHD.tp.st3
ATF2	TRUB1	0.992	ADHD.tp.st3
E2F3	TRUB1	0.956	ADHD.tp.st3
E2F4	TRUB1	0.546	ADHD.tp.st3
CALM2	YWHAE	0.99	ADHD.tp.st3
PPP1CA	YWHAE	0.652	ADHD.tp.st3
RCHY1	YWHAE	0.974	ADHD.tp.st3
CSNK1E	STOX2	0.651	ADHD.tp.st3
CYTH3	DAP3	0.71	ASD.fc.st1
BCAR1	EPN1	0.953	ASD.fc.st1
BACE1	GGA3	0.895	ASD.fc.st1
CYTH3	GRASP	0.548	ASD.fc.st1
CFL1	HN1	0.888	ASD.fc.st1
FHL3	HYAL2	0.531	ASD.fc.st1
FBXL17	KLHL20	0.636	ASD.fc.st1
CYC1	KRT31	0.27	ASD.fc.st1
BACE1	LRP1	0.817	ASD.fc.st1
EIF4EBP1	LRRK2	0.897	ASD.fc.st1
KRT31	LRRK2	0.769	ASD.fc.st1
KDM5A	MAN1A2	0.622	ASD.fc.st1
LRP1	MMP15	0.68	ASD.fc.st1
CYC1	MRPL15	0.57	ASD.fc.st1
DAP3	MRPL3	0.821	ASD.fc.st1
MRPL15	MRPL3	0.904	ASD.fc.st1
KDM5A	MRPL47	0.136	ASD.fc.st1
MRPL15	MRPL47	0.898	ASD.fc.st1
MRPL3	MRPL47	0.849	ASD.fc.st1
CDR2	MYC	0.574	ASD.fc.st1
CFL1	MYC	0.799	ASD.fc.st1
CYC1	MYC	0.465	ASD.fc.st1
DAP3	MYC	0.325	ASD.fc.st1
IGFBP2	MYC	0.801	ASD.fc.st1
KDM5A	MYC	0.116	ASD.fc.st1
LRRK2	MYC	0.629	ASD.fc.st1
MMP15	MYC	0.488	ASD.fc.st1
KRT31	P2RX7	0.622	ASD.fc.st1
GGA3	PACS1	0.894	ASD.fc.st1
KDM5A	PDE10A	0.89	ASD.fc.st1
MYC	PDE10A	0.241	ASD.fc.st1
MYC	PSMC2	0.1	ASD.fc.st1
LRP1	PSMC6	0.892	ASD.fc.st1
LRRK2	PSMC6	0.089	ASD.fc.st1
MYC	PSMC6	0.019	ASD.fc.st1
PSMC2	PSMC6	0.929	ASD.fc.st1
KDM5A	RSBN1	0.893	ASD.fc.st1
LRRK2	RUVBL2	0.548	ASD.fc.st1
MYC	RUVBL2	0.59	ASD.fc.st1
PSMC6	RUVBL2	0.088	ASD.fc.st1
FNDC3A	SORT1	0.893	ASD.fc.st1
GGA3	SORT1	0.275	ASD.fc.st1
SORCS1	SORT1	0.527	ASD.fc.st1
KLHL20	TRIM33	0.875	ASD.fc.st1
MYC	TRIM33	0.153	ASD.fc.st1
PBRM1	TRIM33	0.946	ASD.fc.st1
CYC1	UQCRC1	0.949	ASD.fc.st1
RUVBL2	UQCRC1	0.936	ASD.fc.st1
SORT1	USP32	0.879	ASD.fc.st1
BCAR1	ZYX	0.898	ASD.fc.st1
FHL3	ZYX	0.84	ASD.fc.st1
ARG2	ZNHIT1	0.565	ASD.fc.st1
LRP1	ZNHIT1	0.379	ASD.fc.st1
MYC	ZNHIT1	0.392	ASD.fc.st1
RUVBL2	ZNHIT1	0.761	ASD.fc.st1
GGA3	STAB1	0.528	ASD.fc.st1
ALAS1	CUL2	0.955	ASD.fc.st2
CUL1	CUL2	0.958	ASD.fc.st2
CUL1	CUL3	0.956	ASD.fc.st2
CUL2	CUL3	0.959	ASD.fc.st2
CUL1	DHX15	0.938	ASD.fc.st2
CUL2	DHX15	0.93	ASD.fc.st2
CUL3	DHX15	0.977	ASD.fc.st2
EIF4EBP3	EIF4E	0.698	ASD.fc.st2
EIF4E	EMX2	0.687	ASD.fc.st2
CUL3	GRB2	0.917	ASD.fc.st2
ETV6	GRB2	0.754	ASD.fc.st2
ETV6	HDAC9	0.853	ASD.fc.st2
CUL1	HSP90AB1	0.949	ASD.fc.st2
CUL2	HSP90AB1	0.955	ASD.fc.st2
CUL3	HSP90AB1	0.928	ASD.fc.st2
GRB2	HSP90AB1	0.936	ASD.fc.st2
ETV6	IRF8	0.63	ASD.fc.st2
ALAS1	KLHL35	0.605	ASD.fc.st2
CUL3	KRT33B	0.474	ASD.fc.st2
GRB2	KRT33B	0.562	ASD.fc.st2
CUL1	LRPPRC	0.97	ASD.fc.st2
EIF4E	LRPPRC	0.907	ASD.fc.st2
HSP90AB1	LRPPRC	0.943	ASD.fc.st2
FZD4	MAGI3	0.688	ASD.fc.st2
HDAC9	MEF2A	0.977	ASD.fc.st2
HDAC9	MEF2C	0.974	ASD.fc.st2
MEF2A	MEF2C	0.955	ASD.fc.st2
CDR2L	NCOR2	0.626	ASD.fc.st2
GRB2	NCOR2	0.628	ASD.fc.st2
CUL3	PGM3	0.748	ASD.fc.st2
C18orf8	RANBP1	0.81	ASD.fc.st2
RANBP1	RANGRF	0.585	ASD.fc.st2
MAGI1	RAPGEF2	0.975	ASD.fc.st2
MAGI3	RAPGEF2	0.965	ASD.fc.st2
CUL3	SEC31A	0.956	ASD.fc.st2
DHX15	SEC31A	0.955	ASD.fc.st2
HSP90AB1	SKI	0.676	ASD.fc.st2
NCOR2	SKI	0.915	ASD.fc.st2
NFIX	SKI	0.97	ASD.fc.st2
BAZ1B	SMARCC1	0.905	ASD.fc.st2
CHD7	SMARCC1	0.833	ASD.fc.st2
CUL3	SMARCC1	0.649	ASD.fc.st2
GRB2	SMARCC1	0.559	ASD.fc.st2
RAPGEF2	SMARCC1	0.745	ASD.fc.st2
CUL2	YWHAQ	0.947	ASD.fc.st2
CUL3	YWHAQ	0.915	ASD.fc.st2
GRB2	YWHAQ	0.979	ASD.fc.st2
CUL1	YWHAZ	0.97	ASD.fc.st2
CUL2	YWHAZ	0.973	ASD.fc.st2
CUL3	YWHAZ	0.928	ASD.fc.st2
GRB2	YWHAZ	0.959	ASD.fc.st2
HDAC9	YWHAZ	0.901	ASD.fc.st2
HSP90AB1	YWHAZ	0.965	ASD.fc.st2
LRPPRC	YWHAZ	0.972	ASD.fc.st2
MEF2C	YWHAZ	0.921	ASD.fc.st2
YWHAQ	YWHAZ	0.972	ASD.fc.st2
CHD7	ZBTB20	0.702	ASD.fc.st2
HSP90AB1	ZBTB20	0.032	ASD.fc.st2
C18orf8	STK32C	0.848	ASD.fc.st2
GRB2	STK32C	0.921	ASD.fc.st2
HSP90AB1	STK32C	0.906	ASD.fc.st2
ACTB	ACTG1	0.973	ASD.fc.st3
ATXN1	BAALC	0.639	ASD.fc.st3
ACTB	CRK	0.345	ASD.fc.st3
ATXN1	CRK	0.937	ASD.fc.st3
ACTB	CUL3	0.388	ASD.fc.st3
BSG	CUL3	0.296	ASD.fc.st3
CANX	CUL3	0.939	ASD.fc.st3
ACTG1	CUTA	0.752	ASD.fc.st3
CUTA	DHRS1	0.664	ASD.fc.st3
CUL3	DHX30	0.62	ASD.fc.st3
CANX	EPRS	0.976	ASD.fc.st3
CUL3	EPRS	0.93	ASD.fc.st3
DHX30	EPRS	0.677	ASD.fc.st3
CFD	GABBR1	0.718	ASD.fc.st3
CRK	GABBR1	0.695	ASD.fc.st3
GABBR1	GABBR2	0.91	ASD.fc.st3
ACTB	GAPDH	0.939	ASD.fc.st3
ACTG1	GAPDH	0.953	ASD.fc.st3
ATXN1	GAPDH	0.174	ASD.fc.st3
CUL3	GAPDH	0.204	ASD.fc.st3
BSG	HGS	0.884	ASD.fc.st3
DHX30	HGS	0.977	ASD.fc.st3
CANX	HLA-F	0.687	ASD.fc.st3
CANX	LNPEP	0.914	ASD.fc.st3
CANX	LRP1	0.494	ASD.fc.st3
GIPC1	LRP1	0.783	ASD.fc.st3
CCDC121	MBD3	0.225	ASD.fc.st3
GIPC1	MBD3	0.869	ASD.fc.st3
LRP1	MMP15	0.553	ASD.fc.st3
ACTB	MYO1C	0.316	ASD.fc.st3
ACTG1	MYO1C	0.387	ASD.fc.st3
GIPC1	MYO1C	0.641	ASD.fc.st3
ACTB	NSF	0.623	ASD.fc.st3
CUL3	NSF	0.93	ASD.fc.st3
GABBR1	NSF	0.844	ASD.fc.st3
GABBR2	NSF	0.968	ASD.fc.st3
BSG	RSAD1	0.786	ASD.fc.st3
MBD3	STK11	0.93	ASD.fc.st3
EFHC1	TCF4	0.627	ASD.fc.st3
LNPEP	TCF4	0.946	ASD.fc.st3
CFD	TLN2	0.671	ASD.fc.st3
GABBR1	TLN2	0.881	ASD.fc.st3
LNPEP	TNKS2	0.966	ASD.fc.st3
LNPEP	TNKS	0.954	ASD.fc.st3
TNKS2	TNKS	0.959	ASD.fc.st3
ACVR1B	TSC22D1	0.984	ASD.fc.st3
CFD	TSC22D1	0.654	ASD.fc.st3
DHDH	TSC22D1	0.712	ASD.fc.st3
GABBR1	TSC22D1	0.886	ASD.fc.st3
TLN2	TSC22D1	0.976	ASD.fc.st3
CCDC121	USHBP1	0.527	ASD.fc.st3
HGS	USHBP1	0.268	ASD.fc.st3
ACTG1	WASL	0.377	ASD.fc.st3
ATXN1	WASL	0.971	ASD.fc.st3
CRK	WASL	0.925	ASD.fc.st3
ATXN1	ZNF483	0.876	ASD.fc.st3
USHBP1	ZNF483	0.831	ASD.fc.st3
ACTB	SIPA1	0.113	ASD.fc.st3
MYO1C	SIPA1	0.581	ASD.fc.st3
E4F1	EHMT2	0.909	ASD.sc.st1
GRB2	HNRNPU	0.19	ASD.sc.st1
CTNND2	MAGI2	0.833	ASD.sc.st1
ARID2	MDM2	0.885	ASD.sc.st1
EHMT2	MDM2	0.455	ASD.sc.st1
GRB2	MDM2	0.22	ASD.sc.st1
HNRNPU	MDM2	0.745	ASD.sc.st1
MDM2	NOTCH1	0.605	ASD.sc.st1
AIM2	NR2F2	0.597	ASD.sc.st1
MDM2	NR2F2	0.156	ASD.sc.st1
ARID2	PBRM1	0.927	ASD.sc.st1
NOTCH1	PBRM1	0.548	ASD.sc.st1
CTNND2	PDZD2	0.63	ASD.sc.st1
AIM2	PES1	0.738	ASD.sc.st1
GNL1	PES1	0.862	ASD.sc.st1
MDM2	PSME3	0.424	ASD.sc.st1
GRB2	PTBP1	0.038	ASD.sc.st1
HNRNPU	PTBP1	0.666	ASD.sc.st1
MDM2	PTBP1	0.553	ASD.sc.st1
NOTCH1	PTBP1	0.946	ASD.sc.st1
CREB3L2	PXN	0.724	ASD.sc.st1
GRB2	PXN	0.054	ASD.sc.st1
PTBP1	PXN	0.854	ASD.sc.st1
HNRNPU	RAPGEF2	0.522	ASD.sc.st1
MAGI2	RAPGEF2	0.856	ASD.sc.st1
GRB2	RARS	0.596	ASD.sc.st1
MDM2	RARS	0.001	ASD.sc.st1
E4F1	RASSF1	0.83	ASD.sc.st1
MDM2	RASSF1	0.213	ASD.sc.st1
GRB2	RHOU	0.591	ASD.sc.st1
MACROD2	TERF2	0.689	ASD.sc.st1
MDM2	TERF2	0.727	ASD.sc.st1
GRB2	THRAP3	0.263	ASD.sc.st1
HNRNPU	THRAP3	0.957	ASD.sc.st1
RAPGEF2	THRAP3	0.656	ASD.sc.st1
TERF2	THRAP3	0.887	ASD.sc.st1
NOTCH1	TRIM32	0.178	ASD.sc.st1
ADPGK	UBQLN4	0.621	ASD.sc.st1
MDM2	UBQLN4	0.431	ASD.sc.st1
TRIM32	UBQLN4	0.856	ASD.sc.st1
PRPF31	XAB2	0.899	ASD.sc.st1
GRB2	YWHAQ	0.64	ASD.sc.st1
MDM2	YWHAQ	0.286	ASD.sc.st1
PSME3	YWHAQ	0.814	ASD.sc.st1
TRIM32	YWHAQ	0.84	ASD.sc.st1
UBQLN4	YWHAQ	0.786	ASD.sc.st1
GRB2	YWHAZ	0.757	ASD.sc.st1
HNRNPU	YWHAZ	0.233	ASD.sc.st1
PSME3	YWHAZ	0.889	ASD.sc.st1
PTBP1	YWHAZ	0.092	ASD.sc.st1
PXN	YWHAZ	0.186	ASD.sc.st1
TRIM32	YWHAZ	0.641	ASD.sc.st1
YWHAQ	YWHAZ	0.828	ASD.sc.st1
PRPF31	ZNF250	0.826	ASD.sc.st1
ZNF202	ZNF473	0.622	ASD.sc.st1
ZNF250	ZNF473	0.717	ASD.sc.st1
RASSF1	ZER1	0.695	ASD.sc.st1
MDM2	ZNF318	0.785	ASD.sc.st1
TBC1D20	ZNF318	0.615	ASD.sc.st1
ACTB	CALM1	0.922	ASD.sc.st2
ADCYAP1R1	CALM1	0.73	ASD.sc.st2
ADCYAP1R1	CLU	0.663	ASD.sc.st2
ACTB	CTNNA1	0.817	ASD.sc.st2
CTNNA1	CTNNA3	0.643	ASD.sc.st2
ACTB	CUL2	0.862	ASD.sc.st2
CTNNA1	CUL2	0.569	ASD.sc.st2
ACTB	CUL3	0.88	ASD.sc.st2
CALM1	CUL3	0.963	ASD.sc.st2
CAPN1	CUL3	0.927	ASD.sc.st2
CUL2	CUL3	0.963	ASD.sc.st2
CUL2	DDX1	0.959	ASD.sc.st2
CUL3	DDX1	0.941	ASD.sc.st2
AACS	DYNC1I2	0.656	ASD.sc.st2
CUL3	DYNC1I2	0.676	ASD.sc.st2
DDX1	DYNC1I2	0.745	ASD.sc.st2
EXOC2	EXOC4	0.957	ASD.sc.st2
C1QL1	EXOC5	0.69	ASD.sc.st2
EXOC2	EXOC5	0.96	ASD.sc.st2
EXOC4	EXOC5	0.952	ASD.sc.st2
ALDH3B1	FBXL12	0.582	ASD.sc.st2
ASTN2	FBXL12	0.831	ASD.sc.st2
CAPN1	FBXL12	0.823	ASD.sc.st2
ACTB	GRB2	0.956	ASD.sc.st2
CALM1	GRB2	0.964	ASD.sc.st2
CLU	GRB2	0.575	ASD.sc.st2
CUL3	GRB2	0.95	ASD.sc.st2
ACTB	HSPA9	0.916	ASD.sc.st2
CAPN1	HSPA9	0.948	ASD.sc.st2
CTNNA1	HSPA9	0.794	ASD.sc.st2
CUL2	HSPA9	0.882	ASD.sc.st2
CUL3	HSPA9	0.92	ASD.sc.st2
GRB2	HSPA9	0.899	ASD.sc.st2
C1QL1	ICAM2	0.626	ASD.sc.st2
CREBBP	ILF3	0.893	ASD.sc.st2
CUL2	ILF3	0.797	ASD.sc.st2
CUL3	ILF3	0.889	ASD.sc.st2
GRB2	ILF3	0.914	ASD.sc.st2
CREBBP	NCOR2	0.906	ASD.sc.st2
GRB2	NCOR2	0.667	ASD.sc.st2
CALM1	NXF1	0.822	ASD.sc.st2
CUL2	NXF1	0.756	ASD.sc.st2
CUL3	NXF1	0.785	ASD.sc.st2
EXOC2	NXF1	0.758	ASD.sc.st2
HSPA9	NXF1	0.823	ASD.sc.st2
IFRD2	NXF1	0.61	ASD.sc.st2
ILF3	NXF1	0.866	ASD.sc.st2
CREBBP	PHRF1	0.916	ASD.sc.st2
NCOR2	PHRF1	0.945	ASD.sc.st2
ACTB	PIK3R2	0.92	ASD.sc.st2
CUL3	PIK3R2	0.856	ASD.sc.st2
GRB2	PIK3R2	0.938	ASD.sc.st2
NOTCH1	PIK3R2	0.594	ASD.sc.st2
NXF1	PIK3R2	0.841	ASD.sc.st2
CTNNA1	PSEN1	0.904	ASD.sc.st2
FBXL12	PSEN1	0.679	ASD.sc.st2
NOTCH1	PSEN1	0.474	ASD.sc.st2
CREBBP	PTBP1	0.846	ASD.sc.st2
CUL3	PTBP1	0.409	ASD.sc.st2
GRB2	PTBP1	0.488	ASD.sc.st2
NOTCH1	PTBP1	0.945	ASD.sc.st2
NXF1	PTBP1	0.652	ASD.sc.st2
ILF3	PTRF	0.45	ASD.sc.st2
NCOR2	PTRF	0.696	ASD.sc.st2
ILF3	RBM5	0.935	ASD.sc.st2
NXF1	RBM5	0.921	ASD.sc.st2
CD276	RYK	0.635	ASD.sc.st2
CTNNA1	RYK	0.804	ASD.sc.st2
NXF1	RYK	0.733	ASD.sc.st2
PTRF	SDPR	0.618	ASD.sc.st2
CREBBP	SF1	0.85	ASD.sc.st2
CUL3	SF1	0.879	ASD.sc.st2
ILF3	SF1	0.975	ASD.sc.st2
NCOR2	SF1	0.844	ASD.sc.st2
RBM5	SF1	0.949	ASD.sc.st2
NXF1	SURF4	0.819	ASD.sc.st2
PSEN1	TMED10	0.914	ASD.sc.st2
PTRF	TMED10	0.353	ASD.sc.st2
RYK	TMED10	0.885	ASD.sc.st2
SURF4	TMED10	0.963	ASD.sc.st2
PSEN1	TMED2	0.867	ASD.sc.st2
SURF4	TMED2	0.971	ASD.sc.st2
TMED10	TMED2	0.957	ASD.sc.st2
ACTB	TP53	0.545	ASD.sc.st2
CALM1	TP53	0.378	ASD.sc.st2
CAPN1	TP53	0.512	ASD.sc.st2
CLU	TP53	0.482	ASD.sc.st2
CREBBP	TP53	0.737	ASD.sc.st2
GAL3ST1	TP53	0.618	ASD.sc.st2
GRB2	TP53	0.456	ASD.sc.st2
HSPA9	TP53	0.505	ASD.sc.st2
ILF3	TP53	0.671	ASD.sc.st2
NCOR2	TP53	0.612	ASD.sc.st2
PTBP1	TP53	0.866	ASD.sc.st2
RYK	TP53	0.649	ASD.sc.st2
ACTB	YWHAZ	0.932	ASD.sc.st2
CALM1	YWHAZ	0.982	ASD.sc.st2
CUL2	YWHAZ	0.964	ASD.sc.st2
CUL3	YWHAZ	0.972	ASD.sc.st2
DDX1	YWHAZ	0.917	ASD.sc.st2
GRB2	YWHAZ	0.964	ASD.sc.st2
HSPA9	YWHAZ	0.939	ASD.sc.st2
ILF3	YWHAZ	0.883	ASD.sc.st2
NXF1	YWHAZ	0.799	ASD.sc.st2
PTBP1	YWHAZ	0.406	ASD.sc.st2
TP53	YWHAZ	0.379	ASD.sc.st2
PIK3R2	STAB1	0.647	ASD.sc.st2
APP	CSNK2A1	0.97	ASD.sc.st3
APP	CTNNB1	0.876	ASD.sc.st3
CDH2	CTNNB1	0.931	ASD.sc.st3
CSNK2A1	CTNNB1	0.887	ASD.sc.st3
APP	CUL3	0.88	ASD.sc.st3
CTNNB1	CUL3	0.855	ASD.sc.st3
CCDC93	DHX36	0.788	ASD.sc.st3
CUL3	DHX36	0.895	ASD.sc.st3
CUL3	DNAJA1	0.96	ASD.sc.st3
APP	EXOSC1	0.877	ASD.sc.st3
CTNNB1	EXOSC1	0.775	ASD.sc.st3
CTNNB1	FGF22	0.531	ASD.sc.st3
CTNNB1	FGFR1	0.844	ASD.sc.st3
CUL3	G3BP2	0.984	ASD.sc.st3
FGFR1	GOLGA7B	0.558	ASD.sc.st3
HDAC9	HEY2	0.706	ASD.sc.st3
APP	KAT5	0.901	ASD.sc.st3
CRELD1	KAT5	0.961	ASD.sc.st3
CTNNB1	KAT5	0.798	ASD.sc.st3
CUL3	KAT5	0.7	ASD.sc.st3
EXOSC1	KAT5	0.939	ASD.sc.st3
FGF22	KAT5	0.456	ASD.sc.st3
APP	MAP2K4	0.88	ASD.sc.st3
APP	MAPK8	0.831	ASD.sc.st3
CTNNB1	MAPK8	0.898	ASD.sc.st3
HDAC9	MAPK8	0.961	ASD.sc.st3
MAP2K4	MAPK8	0.967	ASD.sc.st3
APP	MKKS	0.967	ASD.sc.st3
CUL3	MYEOV2	0.406	ASD.sc.st3
CUL3	NEDD8	0.766	ASD.sc.st3
MYEOV2	NEDD8	0.633	ASD.sc.st3
APP	NOLC1	0.957	ASD.sc.st3
CSNK2A1	NOLC1	0.959	ASD.sc.st3
CTNNB1	NOLC1	0.834	ASD.sc.st3
KAT5	NOLC1	0.879	ASD.sc.st3
CTNNB1	PQLC3	0.68	ASD.sc.st3
CDH2	PRKAR1A	0.93	ASD.sc.st3
CTNNB1	PRKAR1A	0.947	ASD.sc.st3
CUL3	PRKAR1A	0.94	ASD.sc.st3
APP	RSU1	0.799	ASD.sc.st3
CTNNB1	RSU1	0.961	ASD.sc.st3
KAT5	RSU1	0.727	ASD.sc.st3
APP	SHC1	0.441	ASD.sc.st3
DNAJA1	SHC1	0.381	ASD.sc.st3
FGFR1	SHC1	0.848	ASD.sc.st3
MAPK8	SHC1	0.537	ASD.sc.st3
EXOSC1	SRP9	0.723	ASD.sc.st3
CUL3	SUMO3	0.884	ASD.sc.st3
MKKS	SUMO3	0.947	ASD.sc.st3
NEDD8	SUMO3	0.924	ASD.sc.st3
KCNMA1	TLN2	0.931	ASD.sc.st3
DHDH	TSC22D1	0.654	ASD.sc.st3
KCNMA1	TSC22D1	0.961	ASD.sc.st3
TLN2	TSC22D1	0.94	ASD.sc.st3
CUL3	YWHAE	0.909	ASD.sc.st3
DNAJA1	YWHAE	0.96	ASD.sc.st3
HDAC9	YWHAE	0.721	ASD.sc.st3
LRMP	YWHAE	0.648	ASD.sc.st3
MKKS	YWHAE	0.849	ASD.sc.st3
NEDD8	YWHAE	0.7	ASD.sc.st3
NOLC1	YWHAE	0.916	ASD.sc.st3
APP	NAT6	0.639	ASD.sc.st3
ACTB	ACTR1A	0.948	ASD.sm.st1
ALDH1A1	ALDH2	0.592	ASD.sm.st1
ANKMY2	ARIH1	0.695	ASD.sm.st1
ACTB	CUL2	0.436	ASD.sm.st1
ARIH1	CUL2	0.819	ASD.sm.st1
COPS2	CUL2	0.834	ASD.sm.st1
ACTB	CUL3	0.4	ASD.sm.st1
ACTR1A	CUL3	0.462	ASD.sm.st1
ALDH2	CUL3	0.217	ASD.sm.st1
ARIH1	CUL3	0.872	ASD.sm.st1
COPS2	CUL3	0.794	ASD.sm.st1
CUL2	CUL3	0.908	ASD.sm.st1
ACTB	EGFR	0.028	ASD.sm.st1
CLU	EGFR	0.856	ASD.sm.st1
ARIH1	EIF4E2	0.874	ASD.sm.st1
CUL2	EIF4E2	0.817	ASD.sm.st1
EGFR	EIF4E2	0.224	ASD.sm.st1
FGF18	FGFR1	0.57	ASD.sm.st1
EGFR	LATS1	0.049	ASD.sm.st1
LATS1	MAGI3	0.923	ASD.sm.st1
EGFR	MAP2K3	0.015	ASD.sm.st1
COPS2	MLF1	0.68	ASD.sm.st1
ALDH1A1	NUPR1	0.533	ASD.sm.st1
CTAGE5	PALB2	0.608	ASD.sm.st1
FGFR1	PALB2	0.358	ASD.sm.st1
ANKMY2	PARP6	0.573	ASD.sm.st1
ALDH2	PGM1	0.703	ASD.sm.st1
C9orf114	PLK1	0.553	ASD.sm.st1
CLU	PLK1	0.204	ASD.sm.st1
CUL2	PLK1	0.034	ASD.sm.st1
EGFR	PLK1	0.111	ASD.sm.st1
KIF2C	PLK1	0.976	ASD.sm.st1
LATS1	PLK1	0.109	ASD.sm.st1
PGM1	PRDX6	0.787	ASD.sm.st1
EGFR	PRKAA1	0.027	ASD.sm.st1
LATS1	PRKAA1	0.887	ASD.sm.st1
ACTR1A	RBL2	0.353	ASD.sm.st1
C17orf80	RBL2	0.902	ASD.sm.st1
CLU	RBL2	0.119	ASD.sm.st1
CTDSP2	RBL2	0.728	ASD.sm.st1
FGFR1	RBL2	0.512	ASD.sm.st1
KIF2C	RBL2	0.315	ASD.sm.st1
MAGI3	RBL2	0.749	ASD.sm.st1
NUPR1	RBL2	0.051	ASD.sm.st1
PALB2	RBL2	0.785	ASD.sm.st1
PGM1	RBL2	0.322	ASD.sm.st1
PLK1	RBL2	0.268	ASD.sm.st1
MLF1	REC8	0.582	ASD.sm.st1
EGFR	SGOL1	0.077	ASD.sm.st1
KIF2C	SGOL1	0.946	ASD.sm.st1
PLK1	SGOL1	0.913	ASD.sm.st1
CLU	SP1	0.112	ASD.sm.st1
CTDSP2	SP1	0.894	ASD.sm.st1
FGFR1	SP1	0.826	ASD.sm.st1
NUPR1	SP1	0.009	ASD.sm.st1
PALB2	SP1	0.436	ASD.sm.st1
PLK1	SP1	0.642	ASD.sm.st1
RBL2	SP1	0.647	ASD.sm.st1
CLU	SRPK2	0.117	ASD.sm.st1
CUL3	SRPK2	0.833	ASD.sm.st1
MAGI3	SRPK2	0.856	ASD.sm.st1
PRKAA1	SRPK2	0.916	ASD.sm.st1
ACTB	TINF2	0.817	ASD.sm.st1
ANKMY2	TINF2	0.324	ASD.sm.st1
MAP2K3	TINF2	0.712	ASD.sm.st1
PGM1	TINF2	0.088	ASD.sm.st1
CLU	TSC22D4	0.791	ASD.sm.st1
PRKAA1	TSC22D4	0.285	ASD.sm.st1
ACTB	XRCC5	0.648	ASD.sm.st1
CLU	XRCC5	0.149	ASD.sm.st1
CUL2	XRCC5	0.925	ASD.sm.st1
CUL3	XRCC5	0.894	ASD.sm.st1
EGFR	XRCC5	0.093	ASD.sm.st1
FGFR1	XRCC5	0.466	ASD.sm.st1
SGOL1	XRCC5	0.249	ASD.sm.st1
SRPK2	XRCC5	0.895	ASD.sm.st1
LATS1	WTIP	0.547	ASD.sm.st1
TSC22D4	ZMYND10	0.651	ASD.sm.st1
CAND1	CUL3	0.964	ASD.sm.st2
C10orf12	DECR1	0.578	ASD.sm.st2
CAND1	DHX15	0.962	ASD.sm.st2
CUL3	DHX15	0.976	ASD.sm.st2
CUL3	GRB2	0.935	ASD.sm.st2
CAND1	IBTK	0.931	ASD.sm.st2
CUL3	IBTK	0.892	ASD.sm.st2
CUL3	LARP4B	0.939	ASD.sm.st2
ASNS	LYPLA1	0.846	ASD.sm.st2
CTSO	LYPLA1	0.673	ASD.sm.st2
ASNS	NPLOC4	0.785	ASD.sm.st2
ASNS	OLA1	0.965	ASD.sm.st2
GRB2	PDGFRB	0.248	ASD.sm.st2
CUL3	PGM3	0.77	ASD.sm.st2
C10orf12	RFC1	0.904	ASD.sm.st2
IBTK	RFC1	0.938	ASD.sm.st2
CD276	RYK	0.531	ASD.sm.st2
CNNM2	RYK	0.597	ASD.sm.st2
CAND1	SMARCB1	0.84	ASD.sm.st2
CUL3	SMARCB1	0.872	ASD.sm.st2
EPAS1	SMARCB1	0.264	ASD.sm.st2
GRB2	SMARCB1	0.935	ASD.sm.st2
NCSTN	SMARCB1	0.84	ASD.sm.st2
NCSTN	SURF4	0.933	ASD.sm.st2
SMARCB1	TFAP4	0.835	ASD.sm.st2
CAND1	TFG	0.872	ASD.sm.st2
CUL3	TFG	0.853	ASD.sm.st2
GRB2	TFG	0.965	ASD.sm.st2
RCL1	TFG	0.734	ASD.sm.st2
NCSTN	TMED10	0.953	ASD.sm.st2
RYK	TMED10	0.83	ASD.sm.st2
SURF4	TMED10	0.931	ASD.sm.st2
NPLOC4	TRIM23	0.961	ASD.sm.st2
CUL3	TRIM32	0.955	ASD.sm.st2
TRIM23	TRIM32	0.985	ASD.sm.st2
NPLOC4	UBXN10	0.691	ASD.sm.st2
CUL3	USP7	0.951	ASD.sm.st2
LARP4B	USP7	0.977	ASD.sm.st2
EPAS1	VEGFA	0.871	ASD.sm.st2
PDGFRB	VEGFA	0.875	ASD.sm.st2
SEMA3F	VEGFA	0.563	ASD.sm.st2
CAND1	YWHAZ	0.968	ASD.sm.st2
CUL3	YWHAZ	0.956	ASD.sm.st2
GRB2	YWHAZ	0.979	ASD.sm.st2
OLA1	YWHAZ	0.887	ASD.sm.st2
SMARCB1	YWHAZ	0.914	ASD.sm.st2
TRIM32	YWHAZ	0.973	ASD.sm.st2
USP7	YWHAZ	0.91	ASD.sm.st2
USP7	ZNF334	0.689	ASD.sm.st2
TFAP4	THYN1	0.569	ASD.sm.st2
ALDH3A2	CUL3	0.976	ASD.sm.st3
CANX	CUL3	0.975	ASD.sm.st3
DPH1	DPH2	0.957	ASD.sm.st3
CUL3	GRB2	0.946	ASD.sm.st3
CANX	HLA-F	0.789	ASD.sm.st3
CANX	HSPA5	0.98	ASD.sm.st3
CUL3	HSPA5	0.972	ASD.sm.st3
DPH1	HSPA5	0.673	ASD.sm.st3
GRB2	HSPA5	0.92	ASD.sm.st3
HMOX2	INPP5K	0.953	ASD.sm.st3
CUL3	KAT5	0.73	ASD.sm.st3
HPS1	KAT5	0.953	ASD.sm.st3
ALDH3A2	KLHL7	0.972	ASD.sm.st3
CUL3	KLHL7	0.991	ASD.sm.st3
DPH1	KPTN	0.902	ASD.sm.st3
CUL3	KRT31	0.697	ASD.sm.st3
DGKB	KRT31	0.711	ASD.sm.st3
INPP5K	KRT31	0.86	ASD.sm.st3
IDI2	LDB1	0.584	ASD.sm.st3
KAT5	LDB1	0.945	ASD.sm.st3
C1QTNF1	LNX1	0.576	ASD.sm.st3
CDC42EP4	LNX1	0.49	ASD.sm.st3
GRB2	LNX1	0.984	ASD.sm.st3
INPP5K	LNX1	0.882	ASD.sm.st3
CLEC11A	MAD1L1	0.587	ASD.sm.st3
HPS1	MAD1L1	0.902	ASD.sm.st3
GRB2	MAPK9	0.99	ASD.sm.st3
LNX1	MAPK9	0.975	ASD.sm.st3
ALDH3A2	MMS19	0.705	ASD.sm.st3
CUL3	MMS19	0.69	ASD.sm.st3
DPH1	MMS19	0.958	ASD.sm.st3
DPH2	MMS19	0.933	ASD.sm.st3
KAT5	MMS19	0.964	ASD.sm.st3
CUL3	PSMA5	0.854	ASD.sm.st3
CUL3	PSMA7	0.802	ASD.sm.st3
PSMA5	PSMA7	0.949	ASD.sm.st3
CUL3	RUVBL2	0.731	ASD.sm.st3
GRB2	RUVBL2	0.879	ASD.sm.st3
HPS1	RUVBL2	0.96	ASD.sm.st3
HSPA5	RUVBL2	0.766	ASD.sm.st3
KAT5	RUVBL2	0.963	ASD.sm.st3
LDB1	RUVBL2	0.948	ASD.sm.st3
LNX1	RUVBL2	0.896	ASD.sm.st3
MMS19	RUVBL2	0.93	ASD.sm.st3
ALDH3A2	SAAL1	0.879	ASD.sm.st3
KAT5	SAAL1	0.756	ASD.sm.st3
RUVBL2	SAAL1	0.785	ASD.sm.st3
CCDC12	SNRPA1	0.726	ASD.sm.st3
CUL3	SNRPA1	0.717	ASD.sm.st3
PSMA5	SNRPA1	0.871	ASD.sm.st3
PSMA7	SNRPA1	0.906	ASD.sm.st3
CDC42EP4	SRPK1	0.745	ASD.sm.st3
CUL3	SRPK1	0.962	ASD.sm.st3
KPTN	SRPK1	0.542	ASD.sm.st3
PSMA7	SRPK1	0.81	ASD.sm.st3
KPTN	TES	0.594	ASD.sm.st3
CUL3	YWHAB	0.961	ASD.sm.st3
GRB2	YWHAB	0.977	ASD.sm.st3
HSPA5	YWHAB	0.928	ASD.sm.st3
SRPK1	YWHAB	0.982	ASD.sm.st3
CUL3	YWHAZ	0.956	ASD.sm.st3
GRB2	YWHAZ	0.969	ASD.sm.st3
HSPA5	YWHAZ	0.937	ASD.sm.st3
KLHL7	YWHAZ	0.966	ASD.sm.st3
PSMA5	YWHAZ	0.907	ASD.sm.st3
RUVBL2	YWHAZ	0.821	ASD.sm.st3
SRPK1	YWHAZ	0.959	ASD.sm.st3
YWHAB	YWHAZ	0.976	ASD.sm.st3
SAAL1	ST6GALNAC3	0.76	ASD.sm.st3
LNX1	MUSTN1	0.75	ASD.sm.st3
CUL2	CUL3	0.957	ASD.tp.st1
CUL2	DHX15	0.885	ASD.tp.st1
CUL3	DHX15	0.919	ASD.tp.st1
AACS	DYNC1I2	0.614	ASD.tp.st1
CUL3	DYNC1I2	0.799	ASD.tp.st1
CUL2	ELAVL1	0.61	ASD.tp.st1
CUL3	ELAVL1	0.672	ASD.tp.st1
CUL2	FAF1	0.881	ASD.tp.st1
CUL3	FAF1	0.865	ASD.tp.st1
ELAVL1	FARP1	0.277	ASD.tp.st1
CNTNAP4	FBXO21	0.69	ASD.tp.st1
ELAVL1	FBXO21	0.92	ASD.tp.st1
CUL3	GART	0.853	ASD.tp.st1
ELAVL1	GART	0.819	ASD.tp.st1
FAF1	GART	0.916	ASD.tp.st1
DHX15	GTF3C1	0.743	ASD.tp.st1
ELAVL1	GTF3C1	0.963	ASD.tp.st1
EPM2A	GYS1	0.576	ASD.tp.st1
ELAVL1	HLTF	0.741	ASD.tp.st1
AKAP13	MTR	0.853	ASD.tp.st1
ELAVL1	MTR	0.667	ASD.tp.st1
MMACHC	MTR	0.535	ASD.tp.st1
COBL	MYO1C	0.756	ASD.tp.st1
FARP1	MYO1C	0.802	ASD.tp.st1
LPIN1	NFATC4	0.549	ASD.tp.st1
FAF1	NGLY1	0.544	ASD.tp.st1
COBL	PACSIN1	0.588	ASD.tp.st1
CUL3	PRPH	0.648	ASD.tp.st1
CUL2	SENP8	0.67	ASD.tp.st1
CTDSP2	SP1	0.938	ASD.tp.st1
GART	SP1	0.539	ASD.tp.st1
GYS1	SP1	0.816	ASD.tp.st1
HLTF	SP1	0.619	ASD.tp.st1
LPIN1	SP1	0.645	ASD.tp.st1
MYO1C	SP1	0.354	ASD.tp.st1
PAG1	SP1	0.873	ASD.tp.st1
CUL3	SRPK1	0.951	ASD.tp.st1
ELAVL1	SRPK1	0.76	ASD.tp.st1
CHD2	TAF1	0.928	ASD.tp.st1
CUL2	TAF1	0.498	ASD.tp.st1
EPM2A	TAF1	0.523	ASD.tp.st1
FAF1	TAF1	0.452	ASD.tp.st1
GART	TAF1	0.617	ASD.tp.st1
GYS1	TAF1	0.694	ASD.tp.st1
LPIN1	TAF1	0.618	ASD.tp.st1
MTR	TAF1	0.852	ASD.tp.st1
PAG1	TAF1	0.608	ASD.tp.st1
CUL3	USP7	0.755	ASD.tp.st1
ELAVL1	USP7	0.786	ASD.tp.st1
HLTF	USP7	0.924	ASD.tp.st1
SRPK1	USP7	0.811	ASD.tp.st1
USP7	VPS53	0.783	ASD.tp.st1
VPS53	VPS54	0.657	ASD.tp.st1
APP	BACE1	0.979	ASD.tp.st2
AVIL	CRK	0.696	ASD.tp.st2
CKAP5	CRK	0.95	ASD.tp.st2
APP	CUL3	0.924	ASD.tp.st2
BCDIN3D	CUL3	0.809	ASD.tp.st2
CUL1	CUL3	0.97	ASD.tp.st2
CRK	DDX5	0.602	ASD.tp.st2
CUL1	DDX5	0.833	ASD.tp.st2
CUL3	DDX5	0.879	ASD.tp.st2
CUL3	DHX36	0.922	ASD.tp.st2
DDX5	DHX36	0.927	ASD.tp.st2
BACE1	GGA3	0.934	ASD.tp.st2
CRK	GGA3	0.829	ASD.tp.st2
BAZ1B	HNRNPU	0.939	ASD.tp.st2
CUL1	HNRNPU	0.778	ASD.tp.st2
CUL3	HNRNPU	0.773	ASD.tp.st2
DDX5	HNRNPU	0.549	ASD.tp.st2
CKAP5	KLHL20	0.893	ASD.tp.st2
CRK	KLHL20	0.938	ASD.tp.st2
CUL3	KLHL20	0.865	ASD.tp.st2
EPAS1	KLHL20	0.542	ASD.tp.st2
APP	LATS1	0.853	ASD.tp.st2
HSD17B14	LATS1	0.704	ASD.tp.st2
ASNS	LYPLA1	0.896	ASD.tp.st2
CTSO	LYPLA1	0.683	ASD.tp.st2
LATS1	MAGI3	0.972	ASD.tp.st2
CUL1	MATR3	0.978	ASD.tp.st2
CUL3	MATR3	0.967	ASD.tp.st2
DDX5	MATR3	0.867	ASD.tp.st2
HNRNPU	MATR3	0.742	ASD.tp.st2
CHD7	NES	0.731	ASD.tp.st2
GRTP1	NES	0.641	ASD.tp.st2
ASNS	OLA1	0.969	ASD.tp.st2
HNRNPU	RAPGEF2	0.843	ASD.tp.st2
MAGI3	RAPGEF2	0.97	ASD.tp.st2
BAZ1B	SMARCC1	0.923	ASD.tp.st2
CHD7	SMARCC1	0.878	ASD.tp.st2
CUL3	SMARCC1	0.542	ASD.tp.st2
EPAS1	SMARCC1	0.741	ASD.tp.st2
HNRNPU	SMARCC1	0.893	ASD.tp.st2
LATS1	SMARCC1	0.68	ASD.tp.st2
RAPGEF2	SMARCC1	0.685	ASD.tp.st2
EPAS1	SOX10	0.831	ASD.tp.st2
PRRX1	SOX10	0.684	ASD.tp.st2
DDX5	ULBP3	0.657	ASD.tp.st2
CKAP5	USP19	0.969	ASD.tp.st2
EPAS1	VEGFA	0.883	ASD.tp.st2
CUL3	KLHL17	0.639	ASD.tp.st2
BCDIN3D	ZFP2	0.643	ASD.tp.st2
GGA3	STAB1	0.621	ASD.tp.st2
CRK	PCDHA8	0.604	ASD.tp.st2
ACTB	ACTG1	0.977	ASD.tp.st3
ATXN1	BAALC	0.539	ASD.tp.st3
ACTB	CRK	0.595	ASD.tp.st3
ATXN1	CRK	0.914	ASD.tp.st3
ACTB	CTNNB1	0.825	ASD.tp.st3
ACTG1	CTNNB1	0.777	ASD.tp.st3
ACTG1	CUTA	0.856	ASD.tp.st3
CUTA	DHRS1	0.718	ASD.tp.st3
ACTG1	EIF6	0.864	ASD.tp.st3
ACTB	FHL3	0.705	ASD.tp.st3
ACTB	GAPDH	0.96	ASD.tp.st3
ACTG1	GAPDH	0.966	ASD.tp.st3
ATXN1	GAPDH	0.681	ASD.tp.st3
ACTB	GRB2	0.828	ASD.tp.st3
ACTG1	GRB2	0.78	ASD.tp.st3
CRK	GRB2	0.897	ASD.tp.st3
CTNNB1	GRB2	0.979	ASD.tp.st3
CUTA	GRB2	0.769	ASD.tp.st3
GAPDH	GRB2	0.747	ASD.tp.st3
EIF6	HDAC9	0.577	ASD.tp.st3
ATXN1	HEY2	0.407	ASD.tp.st3
HDAC9	HEY2	0.629	ASD.tp.st3
CDC16	HINT1	0.962	ASD.tp.st3
CTNNB1	HINT1	0.853	ASD.tp.st3
HDAC9	HINT1	0.78	ASD.tp.st3
FHL3	HYAL2	0.87	ASD.tp.st3
ACTG1	LNX1	0.771	ASD.tp.st3
C1QTNF1	LNX1	0.587	ASD.tp.st3
FHL3	LNX1	0.352	ASD.tp.st3
GRB2	LNX1	0.988	ASD.tp.st3
CTNNB1	MAGI2	0.938	ASD.tp.st3
DSCAML1	MAGI2	0.738	ASD.tp.st3
CRK	MAPK8	0.934	ASD.tp.st3
CTNNB1	MAPK8	0.932	ASD.tp.st3
HDAC9	MAPK8	0.971	ASD.tp.st3
LNX1	MAPK8	0.943	ASD.tp.st3
CTNNB1	MAPK9	0.975	ASD.tp.st3
GRB2	MAPK9	0.987	ASD.tp.st3
HDAC9	MAPK9	0.948	ASD.tp.st3
LNX1	MAPK9	0.986	ASD.tp.st3
MAPK8	MAPK9	0.968	ASD.tp.st3
FHL3	MZF1	0.903	ASD.tp.st3
EIF6	PPIB	0.83	ASD.tp.st3
GAPDH	PPIB	0.621	ASD.tp.st3
HINT1	PPIB	0.578	ASD.tp.st3
MRPL53	PPIB	0.532	ASD.tp.st3
CTNNB1	RAPGEF2	0.973	ASD.tp.st3
MAGI2	RAPGEF2	0.966	ASD.tp.st3
NEDD4L	RAPGEF2	0.964	ASD.tp.st3
ACTB	RUVBL2	0.966	ASD.tp.st3
ACTG1	RUVBL2	0.928	ASD.tp.st3
CTNNB1	RUVBL2	0.819	ASD.tp.st3
EIF6	RUVBL2	0.956	ASD.tp.st3
GRB2	RUVBL2	0.837	ASD.tp.st3
HINT1	RUVBL2	0.748	ASD.tp.st3
LNX1	RUVBL2	0.835	ASD.tp.st3
EIF6	SEC13	0.959	ASD.tp.st3
MAPK8	SEC13	0.607	ASD.tp.st3
MAPK9	SEC13	0.753	ASD.tp.st3
GRB2	SRP9	0.415	ASD.tp.st3
S100A10	SRP9	0.605	ASD.tp.st3
FHL3	TJAP1	0.533	ASD.tp.st3
GAPDH	TXN	0.46	ASD.tp.st3
HINT1	TXN	0.919	ASD.tp.st3
SRP9	TXN	0.784	ASD.tp.st3
ACTG1	WASL	0.685	ASD.tp.st3
ATXN1	WASL	0.966	ASD.tp.st3
CRK	WASL	0.938	ASD.tp.st3
GRB2	WASL	0.971	ASD.tp.st3
GRB2	YWHAB	0.974	ASD.tp.st3
NEDD4L	YWHAB	0.985	ASD.tp.st3
ACTB	YWHAZ	0.731	ASD.tp.st3
ATXN1	YWHAZ	0.915	ASD.tp.st3
CGNL1	YWHAZ	0.561	ASD.tp.st3
CTNNB1	YWHAZ	0.959	ASD.tp.st3
GAPDH	YWHAZ	0.653	ASD.tp.st3
GRB2	YWHAZ	0.976	ASD.tp.st3
HDAC9	YWHAZ	0.953	ASD.tp.st3
MAPK8	YWHAZ	0.978	ASD.tp.st3
NEDD4L	YWHAZ	0.991	ASD.tp.st3
RUVBL2	YWHAZ	0.733	ASD.tp.st3
YWHAB	YWHAZ	0.993	ASD.tp.st3
LNX1	MUSTN1	0.74	ASD.tp.st3
C1QBP	CAND1	0.542	BIP.fc.st1
CAND1	DHX9	0.835	BIP.fc.st1
ALS2	EEA1	0.573	BIP.fc.st1
CAPN7	EEA1	0.616	BIP.fc.st1
CTBP1	ELAC2	0.867	BIP.fc.st1
ATF2	FGF22	0.495	BIP.fc.st1
BACE1	FURIN	0.841	BIP.fc.st1
ATF2	GGA3	0.468	BIP.fc.st1
BACE1	GGA3	0.895	BIP.fc.st1
CAND1	HNRNPC	0.76	BIP.fc.st1
DHX9	HNRNPC	0.923	BIP.fc.st1
DYM	HS2ST1	0.683	BIP.fc.st1
C1QBP	HSPA8	0.922	BIP.fc.st1
CAND1	HSPA8	0.583	BIP.fc.st1
KLC2	KLC4	0.412	BIP.fc.st1
C1QBP	MAP1LC3B	0.787	BIP.fc.st1
HSPA8	MAP1LC3B	0.735	BIP.fc.st1
MAP1LC3B2	MAP1LC3B	0.624	BIP.fc.st1
KLC2	MAPK8IP3	0.918	BIP.fc.st1
FURIN	PACS1	0.864	BIP.fc.st1
GGA3	PACS1	0.894	BIP.fc.st1
KLC2	PTPN23	0.914	BIP.fc.st1
CAND1	PUF60	0.069	BIP.fc.st1
ELAC2	PUF60	0.841	BIP.fc.st1
HNRNPC	PUF60	0.462	BIP.fc.st1
KLC4	PUF60	0.632	BIP.fc.st1
JRK	PYGO2	0.586	BIP.fc.st1
KLC2	PYGO2	0.759	BIP.fc.st1
EEA1	RABEP1	0.757	BIP.fc.st1
GGA3	RABEP1	0.219	BIP.fc.st1
ATF2	RRAS2	0.719	BIP.fc.st1
RIN1	RRAS2	0.568	BIP.fc.st1
CAND1	SRPK1	0.878	BIP.fc.st1
DHX9	SRPK1	0.756	BIP.fc.st1
HNRNPC	SRPK1	0.625	BIP.fc.st1
CAND1	SRPK2	0.917	BIP.fc.st1
HNRNPC	SRPK2	0.608	BIP.fc.st1
RABEP1	SRPK2	0.808	BIP.fc.st1
SRPK1	SRPK2	0.922	BIP.fc.st1
ATF2	TBC1D23	0.906	BIP.fc.st1
HS2ST1	TBC1D23	0.877	BIP.fc.st1
C1QBP	XRCC5	0.618	BIP.fc.st1
DHX9	XRCC5	0.948	BIP.fc.st1
FGF22	XRCC5	0.558	BIP.fc.st1
HNRNPC	XRCC5	0.871	BIP.fc.st1
RRAS2	XRCC5	0.806	BIP.fc.st1
SRPK2	XRCC5	0.831	BIP.fc.st1
GGA3	STAB1	0.528	BIP.fc.st1
FURIN	PMCH	0.527	BIP.fc.st1
ABI1	ATF2	0.917	BIP.fc.st2
ACTN4	ATF2	0.533	BIP.fc.st2
ATF2	BCCIP	0.656	BIP.fc.st2
ATXN1	BCCIP	0.49	BIP.fc.st2
ACTN4	C1QBP	0.045	BIP.fc.st2
C1QBP	COPS6	0.955	BIP.fc.st2
ABI1	CTNNB1	0.919	BIP.fc.st2
ACTN4	CTNNB1	0.633	BIP.fc.st2
ATF2	CTNNB1	0.949	BIP.fc.st2
BCCIP	CTNNB1	0.694	BIP.fc.st2
C1QBP	CTNNB1	0.674	BIP.fc.st2
C1QBP	ERH	0.809	BIP.fc.st2
COPS6	ERH	0.865	BIP.fc.st2
ATF2	FAM107B	0.529	BIP.fc.st2
CTNNB1	FAM107B	0.553	BIP.fc.st2
CTNNB1	GSK3B	0.897	BIP.fc.st2
ATF2	HDAC4	0.842	BIP.fc.st2
ATXN1	HDAC4	0.941	BIP.fc.st2
CACNA1C	HDAC4	0.955	BIP.fc.st2
CTNNB1	HDAC4	0.826	BIP.fc.st2
GSK3B	HDAC4	0.957	BIP.fc.st2
CACNA1C	IRF5	0.669	BIP.fc.st2
COPS6	IRF5	0.334	BIP.fc.st2
ATF2	JAK1	0.893	BIP.fc.st2
EHMT2	MTA2	0.922	BIP.fc.st2
ACTN4	MYH7B	0.561	BIP.fc.st2
ACTN4	MYH9	0.933	BIP.fc.st2
ACTN4	MYO18A	0.902	BIP.fc.st2
ATXN1	MYO18A	0.831	BIP.fc.st2
MYH9	MYO18A	0.845	BIP.fc.st2
ATF2	PARP1	0.839	BIP.fc.st2
CTNNB1	PARP1	0.903	BIP.fc.st2
JAK1	PARP1	0.951	BIP.fc.st2
ATXN1	PSPH	0.222	BIP.fc.st2
ERH	PSPH	0.677	BIP.fc.st2
ABI1	RBL2	0.89	BIP.fc.st2
ACTN4	RBL2	0.646	BIP.fc.st2
ATF2	RBL2	0.835	BIP.fc.st2
BCCIP	RBL2	0.797	BIP.fc.st2
FAM107B	RBL2	0.631	BIP.fc.st2
JAK1	RBL2	0.965	BIP.fc.st2
PARP1	RBL2	0.917	BIP.fc.st2
ABI1	RYK	0.854	BIP.fc.st2
CD276	RYK	0.589	BIP.fc.st2
CTNNB1	RYK	0.813	BIP.fc.st2
PARP1	RYK	0.746	BIP.fc.st2
BCCIP	SLC1A3	0.553	BIP.fc.st2
ATXN1	ST6GALNAC6	0.609	BIP.fc.st2
C1QBP	TUBA1A	0.909	BIP.fc.st2
CTNNB1	TUBA1A	0.749	BIP.fc.st2
EHMT2	TUBA1A	0.685	BIP.fc.st2
GSK3B	TUBA1A	0.642	BIP.fc.st2
TUBA1A	TUBA1B	0.944	BIP.fc.st2
TMEM182	TUBB3	0.721	BIP.fc.st2
TUBA1A	TUBB3	0.937	BIP.fc.st2
TUBA1B	TUBB3	0.894	BIP.fc.st2
ATF2	USP32	0.945	BIP.fc.st2
CTNNB1	USP32	0.921	BIP.fc.st2
RBL2	USP32	0.832	BIP.fc.st2
TUBA1A	USP32	0.616	BIP.fc.st2
ATXN1	WNK2	0.946	BIP.fc.st2
ATF2	ZDHHC17	0.959	BIP.fc.st2
BCCIP	ZDHHC17	0.641	BIP.fc.st2
LMAN2L	ZDHHC17	0.693	BIP.fc.st2
SLC1A3	ZDHHC17	0.357	BIP.fc.st2
USP32	ZDHHC17	0.95	BIP.fc.st2
COPS6	ZEB2	0.347	BIP.fc.st2
EHMT2	ZEB2	0.856	BIP.fc.st2
HDAC4	ZEB2	0.813	BIP.fc.st2
MBD6	ZEB2	0.657	BIP.fc.st2
MTA2	ZEB2	0.899	BIP.fc.st2
APP	ATF2	0.892	BIP.fc.st3
APP	ECHDC2	0.642	BIP.fc.st3
ATF2	F3	0.722	BIP.fc.st3
ATF2	FAM63A	0.281	BIP.fc.st3
APP	GSK3B	0.859	BIP.fc.st3
GLIS2	GSK3B	0.659	BIP.fc.st3
APP	HDAC4	0.838	BIP.fc.st3
ATF2	HDAC4	0.916	BIP.fc.st3
ATXN1	HDAC4	0.961	BIP.fc.st3
GSK3B	HDAC4	0.899	BIP.fc.st3
APP	MAPK10	0.952	BIP.fc.st3
ATF2	MAPK10	0.967	BIP.fc.st3
ATF2	MAPK1	0.992	BIP.fc.st3
GSK3B	MAPK1	0.98	BIP.fc.st3
HDAC4	MAPK1	0.904	BIP.fc.st3
APP	MAPK8	0.895	BIP.fc.st3
ATF2	MAPK8	0.984	BIP.fc.st3
MAPK1	MAPK8	0.978	BIP.fc.st3
GSK3B	NUP153	0.963	BIP.fc.st3
MAPK1	NUP153	0.969	BIP.fc.st3
ATF2	OSTC	0.61	BIP.fc.st3
ATF2	PARP1	0.625	BIP.fc.st3
DDX23	PARP1	0.92	BIP.fc.st3
F3	PARP1	0.216	BIP.fc.st3
FAM63A	PARP1	0.726	BIP.fc.st3
MAPK1	PARP1	0.673	BIP.fc.st3
ATXN1	RXRG	0.541	BIP.fc.st3
GLIS2	RXRG	0.596	BIP.fc.st3
APP	SH3BP5	0.986	BIP.fc.st3
MAPK10	SH3BP5	0.922	BIP.fc.st3
MAPK8	SH3BP5	0.874	BIP.fc.st3
DDX23	SNRNP200	0.914	BIP.fc.st3
PARP1	SNRNP200	0.911	BIP.fc.st3
GSK3B	TUBA1A	0.643	BIP.fc.st3
SNRNP200	TUBA1B	0.902	BIP.fc.st3
TUBA1A	TUBA1B	0.958	BIP.fc.st3
INSM1	TUBB3	0.757	BIP.fc.st3
TUBA1A	TUBB3	0.911	BIP.fc.st3
TUBA1B	TUBB3	0.918	BIP.fc.st3
APP	WASL	0.876	BIP.fc.st3
ATXN1	WASL	0.971	BIP.fc.st3
APP	GPR78	0.634	BIP.fc.st3
APP	ZNF684	0.653	BIP.fc.st3
APP	ZNF720	0.625	BIP.fc.st3
HDAC4	ZNF354A	0.707	BIP.fc.st3
ABL1	CELSR3	0.895	BIP.sc.st1
CCDC6	GSK3B	0.916	BIP.sc.st1
FRAT2	GSK3B	0.106	BIP.sc.st1
HIST1H2BB	HIST1H3I	0.948	BIP.sc.st1
ANKS1B	HIST1H4C	0.17	BIP.sc.st1
HIST1H2BB	HIST1H4C	0.809	BIP.sc.st1
HIST1H2BO	HIST1H4C	0.836	BIP.sc.st1
HIST1H3I	HIST1H4C	0.833	BIP.sc.st1
ANKS1B	HTR2A	0.59	BIP.sc.st1
CLTC	MAP1LC3A	0.039	BIP.sc.st1
EEF1A2	MAP1LC3A	0.888	BIP.sc.st1
CCDC6	MBD3	0.148	BIP.sc.st1
ERLIN1	MBD3	0.255	BIP.sc.st1
FRAT2	MBD3	0.661	BIP.sc.st1
HIST1H3I	MBD3	0.328	BIP.sc.st1
MAP1LC3A	PINK1	0.909	BIP.sc.st1
ERLIN1	PKN2	0.918	BIP.sc.st1
ABL1	PLCG1	0.946	BIP.sc.st1
PKN2	PLCG1	0.613	BIP.sc.st1
MBD3	RANBP3	0.84	BIP.sc.st1
ANKS1B	RBL2	0.723	BIP.sc.st1
CCDC6	RBL2	0.676	BIP.sc.st1
CLTC	RBL2	0.422	BIP.sc.st1
ERLIN1	RBL2	0.825	BIP.sc.st1
FRAT2	RBL2	0.222	BIP.sc.st1
HIST1H2BB	RBL2	0.177	BIP.sc.st1
HIST1H2BO	RBL2	0.049	BIP.sc.st1
HIST1H3I	RBL2	0.154	BIP.sc.st1
HIST1H4C	RBL2	0.047	BIP.sc.st1
PINK1	RBL2	0.541	BIP.sc.st1
PKN2	RBL2	0.888	BIP.sc.st1
RANBP3	RBL2	0.283	BIP.sc.st1
MBD3	SCAF1	0.882	BIP.sc.st1
RANBP3	SCAF1	0.859	BIP.sc.st1
RBL2	SCAF1	0.191	BIP.sc.st1
FGF12	SCN1A	0.534	BIP.sc.st1
CLTC	SEC23A	0.85	BIP.sc.st1
HIST1H4C	SEC23A	0.432	BIP.sc.st1
MAP1LC3A	SEC23A	0.075	BIP.sc.st1
CELSR3	SPTBN2	0.881	BIP.sc.st1
MINK1	SPTBN2	0.578	BIP.sc.st1
ABL1	SRPK2	0.316	BIP.sc.st1
CLTC	SRPK2	0.91	BIP.sc.st1
FGF12	SRPK2	0.612	BIP.sc.st1
RABEP1	SRPK2	0.911	BIP.sc.st1
SCAF1	SRPK2	0.039	BIP.sc.st1
SEC23A	SRPK2	0.889	BIP.sc.st1
MAP1LC3A	TOLLIP	0.652	BIP.sc.st1
NT5DC2	TOLLIP	0.545	BIP.sc.st1
PINK1	TOLLIP	0.706	BIP.sc.st1
HIST1H4C	TREX2	0.598	BIP.sc.st1
ARL15	UBR1	0.571	BIP.sc.st1
GSK3B	UBR1	0.891	BIP.sc.st1
ADARB2	ZNF592	0.562	BIP.sc.st1
MBD3	ZNF592	0.797	BIP.sc.st1
RBL2	ZNF592	0.331	BIP.sc.st1
SRPK2	ZNF592	0.124	BIP.sc.st1
SRPK2	ZNF616	0.532	BIP.sc.st1
APP	ATF2	0.902	BIP.sc.st2
ASB7	ATF2	0.921	BIP.sc.st2
APP	BCKDK	0.799	BIP.sc.st2
ASB7	C8orf34	0.69	BIP.sc.st2
BCL11B	CBFA2T3	0.746	BIP.sc.st2
ATF2	CCT5	0.906	BIP.sc.st2
CCT5	CCT6A	0.973	BIP.sc.st2
APP	CCT8	0.856	BIP.sc.st2
CCT5	CCT8	0.984	BIP.sc.st2
CCT6A	CCT8	0.958	BIP.sc.st2
C1QBP	COPS6	0.964	BIP.sc.st2
ASB7	CREB1	0.933	BIP.sc.st2
ATF2	CREB1	0.918	BIP.sc.st2
APP	CTNNB1	0.961	BIP.sc.st2
ATF2	CTNNB1	0.932	BIP.sc.st2
C1QBP	CTNNB1	0.803	BIP.sc.st2
CDH2	CTNNB1	0.954	BIP.sc.st2
CREB1	CTNNB1	0.823	BIP.sc.st2
ATF2	DPY30	0.584	BIP.sc.st2
CTNNB1	DPY30	0.581	BIP.sc.st2
APP	ERH	0.546	BIP.sc.st2
C1QBP	ERH	0.892	BIP.sc.st2
COPS6	ERH	0.907	BIP.sc.st2
ATF2	FGF22	0.646	BIP.sc.st2
CTNNB1	FGF22	0.723	BIP.sc.st2
ATXN1	GMEB2	0.943	BIP.sc.st2
CBFA2T3	GMEB2	0.868	BIP.sc.st2
ATF2	GPN1	0.919	BIP.sc.st2
CCT5	GPN1	0.971	BIP.sc.st2
CCT6A	GPN1	0.977	BIP.sc.st2
CCT8	GPN1	0.965	BIP.sc.st2
CTNNB1	GPN1	0.942	BIP.sc.st2
ATF2	KIF3C	0.934	BIP.sc.st2
CTNNB1	KIF3C	0.927	BIP.sc.st2
BCKDK	MAX	0.808	BIP.sc.st2
CCT8	MAX	0.908	BIP.sc.st2
CREB1	MAX	0.81	BIP.sc.st2
GLT8D1	MAX	0.684	BIP.sc.st2
KIF3C	MAX	0.873	BIP.sc.st2
APP	MBD1	0.928	BIP.sc.st2
ATF2	MBD1	0.885	BIP.sc.st2
CREB1	MBD1	0.83	BIP.sc.st2
DPY30	MBD1	0.54	BIP.sc.st2
GPN1	MBD1	0.9	BIP.sc.st2
KIF3C	MBD1	0.964	BIP.sc.st2
ATF2	MEN1	0.842	BIP.sc.st2
CREB1	MEN1	0.803	BIP.sc.st2
CTNNB1	MEN1	0.867	BIP.sc.st2
DPY30	MEN1	0.473	BIP.sc.st2
MBD1	MEN1	0.963	BIP.sc.st2
APP	MKRN2	0.951	BIP.sc.st2
ATF2	MKRN2	0.918	BIP.sc.st2
BCKDK	MXD4	0.667	BIP.sc.st2
MAX	MXD4	0.525	BIP.sc.st2
BCKDK	NDUFA10	0.922	BIP.sc.st2
APP	NDUFS2	0.916	BIP.sc.st2
NDUFA10	NDUFS2	0.967	BIP.sc.st2
ATF2	NGF	0.732	BIP.sc.st2
MBD1	NGF	0.79	BIP.sc.st2
ATF2	PPM1G	0.868	BIP.sc.st2
CTNNB1	PPM1G	0.923	BIP.sc.st2
MBD1	PPM1G	0.938	BIP.sc.st2
ATF2	PRKAR1A	0.942	BIP.sc.st2
CDH2	PRKAR1A	0.95	BIP.sc.st2
CTNNB1	PRKAR1A	0.975	BIP.sc.st2
MEN1	PRKAR1A	0.865	BIP.sc.st2
APP	PSMA5	0.631	BIP.sc.st2
ATF2	PSMA5	0.689	BIP.sc.st2
MAX	PSMA5	0.759	BIP.sc.st2
MBD1	PSMA5	0.697	BIP.sc.st2
ATF2	PSMD13	0.772	BIP.sc.st2
CREB1	PSMD13	0.619	BIP.sc.st2
CTNNB1	PSMD13	0.791	BIP.sc.st2
MBD1	PSMD13	0.767	BIP.sc.st2
PSMA5	PSMD13	0.962	BIP.sc.st2
ATF2	PSMD14	0.75	BIP.sc.st2
COPS6	PSMD14	0.942	BIP.sc.st2
CTNNB1	PSMD14	0.741	BIP.sc.st2
DPY30	PSMD14	0.909	BIP.sc.st2
MAX	PSMD14	0.8	BIP.sc.st2
MBD1	PSMD14	0.724	BIP.sc.st2
PSMA5	PSMD14	0.971	BIP.sc.st2
PSMD13	PSMD14	0.964	BIP.sc.st2
ATXN1	PSPH	0.405	BIP.sc.st2
ERH	PSPH	0.845	BIP.sc.st2
APP	RBM4B	0.908	BIP.sc.st2
MKRN2	RBM4B	0.94	BIP.sc.st2
C1QBP	RBM4	0.897	BIP.sc.st2
COPS6	RBM4	0.901	BIP.sc.st2
MAX	RBM4	0.937	BIP.sc.st2
PPM1G	RBM4	0.953	BIP.sc.st2
APP	SGCG	0.483	BIP.sc.st2
CCT6A	SGCG	0.544	BIP.sc.st2
APP	SIVA1	0.033	BIP.sc.st2
DPY30	SIVA1	0.641	BIP.sc.st2
ATF2	STYXL1	0.214	BIP.sc.st2
MAX	STYXL1	0.465	BIP.sc.st2
PSPH	STYXL1	0.621	BIP.sc.st2
ATF2	THOC1	0.566	BIP.sc.st2
C15orf52	THOC1	0.582	BIP.sc.st2
MAX	THOC1	0.489	BIP.sc.st2
APP	ZCCHC8	0.849	BIP.sc.st2
PSMD13	ZCCHC8	0.594	BIP.sc.st2
RBM4B	ZCCHC8	0.867	BIP.sc.st2
THOC1	ZCCHC8	0.801	BIP.sc.st2
NGF	SORCS2	0.557	BIP.sc.st2
CACNA1A	CALM2	0.629	BIP.sc.st3
ARL6IP6	CBFB	0.57	BIP.sc.st3
CALM2	CDC37L1	0.975	BIP.sc.st3
AAMP	CTNNB1	0.681	BIP.sc.st3
CALM2	CTNNB1	0.843	BIP.sc.st3
CDH2	CTNNB1	0.931	BIP.sc.st3
CTNNB1	FAM107B	0.059	BIP.sc.st3
CTNNB1	FGF22	0.531	BIP.sc.st3
MPZ	PMP22	0.533	BIP.sc.st3
CDH2	PRKAR1A	0.93	BIP.sc.st3
CTNNB1	PRKAR1A	0.947	BIP.sc.st3
CTNNB1	RBBP5	0.805	BIP.sc.st3
OGT	RBBP5	0.895	BIP.sc.st3
AAMP	RBL2	0.332	BIP.sc.st3
CALM2	RBL2	0.48	BIP.sc.st3
CBFB	RBL2	0.687	BIP.sc.st3
CTTNBP2NL	RBL2	0.914	BIP.sc.st3
FAM107B	RBL2	0.634	BIP.sc.st3
FGF22	RBL2	0.281	BIP.sc.st3
PRKAR1A	RBL2	0.45	BIP.sc.st3
CACNA1A	RIMBP2	0.574	BIP.sc.st3
CTNNB1	RSU1	0.961	BIP.sc.st3
RBL2	RSU1	0.33	BIP.sc.st3
CTNNB1	SPHK2	0.546	BIP.sc.st3
RBL2	SPHK2	0.232	BIP.sc.st3
ANKRD27	STX8	0.788	BIP.sc.st3
CALM2	STX8	0.907	BIP.sc.st3
RBL2	TCF12	0.926	BIP.sc.st3
AAMP	TCF25	0.948	BIP.sc.st3
CALM2	TCF4	0.382	BIP.sc.st3
CTNNB1	TCF4	0.171	BIP.sc.st3
OGT	TCF4	0.549	BIP.sc.st3
PMP22	TCF4	0.623	BIP.sc.st3
RBL2	TCF4	0.815	BIP.sc.st3
TCF12	TCF4	0.74	BIP.sc.st3
OGT	TET2	0.627	BIP.sc.st3
CACNA1A	VARS	0.781	BIP.sc.st3
TCF25	VARS	0.927	BIP.sc.st3
TCF4	VARS	0.064	BIP.sc.st3
OGT	WDR82	0.959	BIP.sc.st3
RBBP5	WDR82	0.95	BIP.sc.st3
RBL2	ZNF532	0.657	BIP.sc.st3
CACNA1A	ZNF233	0.662	BIP.sc.st3
ATP6V1D	ATP6V1G1	0.633	BIP.sm.st1
CACNA1C	CAND1	0.185	BIP.sm.st1
ASB16	CKB	0.57	BIP.sm.st1
ATF2	CLTC	0.929	BIP.sm.st1
ATP6V1D	CLTC	0.406	BIP.sm.st1
CAND1	CLTC	0.905	BIP.sm.st1
CCT6A	CLTC	0.592	BIP.sm.st1
ATF2	CRIM1	0.485	BIP.sm.st1
ATP6V1D	CUL2	0.674	BIP.sm.st1
CAND1	CUL2	0.927	BIP.sm.st1
CCT6A	CUL2	0.831	BIP.sm.st1
CLTC	CUL2	0.789	BIP.sm.st1
ACVRL1	ENG	0.853	BIP.sm.st1
BMP2	ENG	0.698	BIP.sm.st1
ATF2	FLI1	0.49	BIP.sm.st1
CRIM1	FLI1	0.59	BIP.sm.st1
CAND1	HSPA9	0.912	BIP.sm.st1
CUL2	HSPA9	0.91	BIP.sm.st1
HSPA9	ITPR1	0.082	BIP.sm.st1
CUL2	KLHDC2	0.527	BIP.sm.st1
CCT6A	MAP1LC3B	0.611	BIP.sm.st1
CLTC	MAP1LC3B	0.782	BIP.sm.st1
HSPA9	MAP1LC3B	0.788	BIP.sm.st1
MAP1LC3B2	MAP1LC3B	0.697	BIP.sm.st1
CAND1	MRPL11	0.049	BIP.sm.st1
CKB	MRPL11	0.832	BIP.sm.st1
ATF2	NUDT21	0.955	BIP.sm.st1
CAND1	NUDT21	0.981	BIP.sm.st1
ITPR1	PDE5A	0.645	BIP.sm.st1
ATP6V1D	PPP2CA	0.818	BIP.sm.st1
CCT6A	PPP2CA	0.889	BIP.sm.st1
CCT6A	PPP2R2D	0.904	BIP.sm.st1
PPP2CA	PPP2R2D	0.92	BIP.sm.st1
ATF2	RPS5	0.098	BIP.sm.st1
CAND1	RPS5	0.182	BIP.sm.st1
MRPL11	RPS5	0.828	BIP.sm.st1
CACNA1C	RYR2	0.852	BIP.sm.st1
ITPR1	RYR2	0.813	BIP.sm.st1
CAND1	SEC23A	0.866	BIP.sm.st1
CLTC	SEC23A	0.947	BIP.sm.st1
CUL2	SEC23A	0.777	BIP.sm.st1
MAP1LC3B	SEC23A	0.808	BIP.sm.st1
ACVRL1	TGFBR2	0.882	BIP.sm.st1
ATF2	TGFBR2	0.421	BIP.sm.st1
ENG	TGFBR2	0.83	BIP.sm.st1
FLI1	TGFBR2	0.912	BIP.sm.st1
CLTC	TUFM	0.174	BIP.sm.st1
CUL2	TUFM	0.333	BIP.sm.st1
ENG	TUFM	0.023	BIP.sm.st1
HSPA9	TUFM	0.542	BIP.sm.st1
MAP1LC3B	TUFM	0.46	BIP.sm.st1
MRPL11	TUFM	0.867	BIP.sm.st1
RPS5	TUFM	0.892	BIP.sm.st1
ATF2	WAC	0.885	BIP.sm.st1
CUL2	XRCC5	0.925	BIP.sm.st1
FLI1	XRCC5	0.386	BIP.sm.st1
HSPA9	XRCC5	0.963	BIP.sm.st1
RPS5	XRCC5	0.313	BIP.sm.st1
ATF2	ZDHHC17	0.909	BIP.sm.st1
LMAN2L	ZDHHC17	0.533	BIP.sm.st1
SPRED1	ZDHHC17	0.685	BIP.sm.st1
WAC	ZDHHC17	0.901	BIP.sm.st1
BMP2	GREM2	0.594	BIP.sm.st1
ATF2	CCT4	0.695	BIP.sm.st2
CCT4	CCT6A	0.74	BIP.sm.st2
[truncated: 1,943 more rows]
